# Supplementary material for: Structure of Csx1-cOA4 complex reveals the basis of RNA decay in Type III-B CRISPR-Cas
Source: Nat Commun. 2019 Sep 20;10:4302. doi: 10.1038/s41467-019-12244-z (PMC6754442; doi:10.1038/s41467-019-12244-z)
Supplement: Supplementary file 4 — Supplementary Data 1 [file 41467_2019_12244_MOESM4_ESM.xlsx]

## Sheet: Sheet1
Accession	Organism	Genome partition ID	Gene	Pos 14	Pos 155	W14&H155	Hexamerization loop	Pos 358-362	C361	Pos375-389	C380	C-C bridge
YP_003815456.1	Acidilobus saccharovorans 345-15	NC_014374	csm6	Y	S	0	No	---------------------------	0	------------A-NELVTVIAA	0	FALSE
YP_003185698.1	Alicyclobacillus acidocaldarius subsp. acidocaldarius DSM 446	NC_013205	csm6	W	S	0	No	LR-----E--S-------K--------	0	-------NPYRLF----------	0	FALSE
YP_005518995.1	Alicyclobacillus acidocaldarius subsp. acidocaldarius Tc-4-1	NC_017167	csm6	W	S	0	No	LR-----E--S-------K--------	0	-------NPYRLF----------	0	FALSE
YP_003445058.1	Allochromatium vinosum DSM 180	NC_013852	csm6	F	G	0	No	IG-----K--H----------------	0	-------GEHTRD-RYLVSV---	0	FALSE
YP_007158494.1	Anabaena cylindrica PCC 7122	NC_019771	csm6	T	G	0	No	---------------------------	0	-------EVYQ------------	0	FALSE
YP_005069920.1	Arthrospira platensis NIES-39	NC_016640	csm6	-	G	0	No	---------------------------	0	--------------KTPIRRTYP	0	FALSE
YP_005069921.1	Arthrospira platensis NIES-39	NC_016640	csm6	T	G	0	No	L--------------------------	0	-------EVYT------------	0	FALSE
YP_004027628.1	Caldicellulosiruptor kristjanssonii I77R1B	NC_014721	csm6	F	G	0	No	---------------------------	0	-------KLVFRCAYDF--DY--	1	FALSE
YP_004799902.1	Caldicellulosiruptor lactoaceticus 6A	NC_015949	csm6	Y	G	0	No	QELKHN-K--E-------W--------	0	-------KNVFRC---------A	1	FALSE
YP_004799952.1	Caldicellulosiruptor lactoaceticus 6A	NC_015949	csm6	F	L	0	No	RPY------------------------	0	-------KLVFRCAYDF--D--Y	1	FALSE
YP_005443242.1	Caldilinea aerophila DSM 14535 = NBRC 104270	NC_017079	csm6	Y	T	0	No	-----T-F--A-------L--------	0	-------NKYTK--DGRPIGHFR	0	FALSE
YP_001541327.1	Caldivirga maquilingensis IC-167	NC_009954	csm6	V	G	0	No	L----E-G--D-------L--------	0	-----------------SLGLLR	0	FALSE
YP_004861347.1	Candidatus Chloracidobacterium thermophilum B	NC_016024	csm6	F	K	0	No	---LPP-K--A-------L--------	0	-------WPGEHPEVEVFMKKVT	0	FALSE
YP_004861461.1	Candidatus Chloracidobacterium thermophilum B	NC_016024	csm6	Y	T	0	No	CALACV-E--Q-------V--------	1	-------RSHNQARSH-------	0	FALSE
YP_001740933.1	Candidatus Cloacimonas acidaminovorans str. Evry	NC_020449	csm6	F	L	0	No	KDRFYN-L--N-------M--------	0	--------------NK-------	0	FALSE
YP_001995857.1	Chloroherpeton thalassium ATCC 35110	NC_011026	csm6	-	S	0	No	---------------------------	0	-------RIKRRC----------	1	FALSE
YP_007141040.1	Crinalium epipsammum PCC 9333	NC_019753	csm6	T	-	0	No	QSNGDT-S--V-------L--------	0	-----------------------	0	FALSE
YP_007160763.1	Cyanobacterium aponinum PCC 10605	NC_019776	csm6	N	-	0	No	WI-----E--K-------I--------	0	-------KAFSAPINNFKLSNYK	0	FALSE
YP_604427.1	Deinococcus geothermalis DSM 11300	NC_008025	csm6	G	A	0	No	-AF------------------------	0	-------HVLELC----------	1	FALSE
YP_004370747.1	Desulfobacca acetoxidans DSM 11109	NC_015388	csm6	V	A	0	No	---------------------------	0	-------DPILEC----------	1	FALSE
YP_004371779.1	Desulfobacca acetoxidans DSM 11109	NC_015388	csm6	N	-	0	No	YA-----T--I-------L--------	0	-------KDMDVC-------YLY	1	FALSE
YP_001528632.1	Desulfococcus oleovorans Hxd3	NC_009943	csm6	K	G	0	No	---------------------------	0	-------WLKKLCGAPYVKRIYT	1	FALSE
YP_002428487.1	Desulfurococcus kamchatkensis 1221n	NC_011766	csm6	-	D	0	No	V----E-R--I-------L--------	0	---------YRAL----------	0	FALSE
YP_005841520.1	Fervidicoccus fontis Kam940	NC_017461	csm6	-	N	0	No	NP-----Y--C-------K--------	1	-------FNVREI-EDLVDKGLV	0	FALSE
YP_006435527.1	Flexibacter litoralis DSM 6794	NC_018018	csm6	K	D	0	No	KEFWVI-I--Y----------------	0	-----------WF-----ENVIN	0	FALSE
YP_007400656.1	Geobacillus sp. GHH01	NC_020210	csm6	G	G	0	No	DVRKVK-Y--H-------L--------	0	-------YRYDEKEDCLYANYL-	1	FALSE
YP_002948506.1	Geobacillus sp. WCH70	NC_012793	csm6	G	V	0	No	-KL------------------------	0	-------KEFKTIRQEQVKYHLY	0	FALSE
YP_004130961.1	Geobacillus sp. Y412MC52	NC_014915	csm6	N	G	0	No	---KVK-Y--H-------L--------	0	-------YRYDEKEDCLYANYL-	1	FALSE
YP_003252326.1	Geobacillus sp. Y412MC61	NC_013411	csm6	N	G	0	No	VK-----Y--H-------L--------	0	-------YRYDEKEDCLYANYL-	1	FALSE
YP_004588082.1	Geobacillus thermoglucosidasius C56-YS93	NC_015660	csm6	G	V	0	No	---------------------------	0	-------KEFKTIRQKQIKYHLY	0	FALSE
YP_008712313.1	Gloeobacter kilaueensis JS1	NC_022600	csm6	N	G	0	No	--LCQS-PY-V-------I--------	1	-------KPIRRT----------	0	FALSE
YP_007167117.1	Halothece sp. PCC 7418	NC_019779	csm6	T	G	0	No	--L-AR-VS-YL------L--------	0	-------IQYD------------	0	FALSE
YP_007167749.1	Halothece sp. PCC 7418	NC_019779	csm6	F	G	0	No	S----P--Y--I------T--------	0	--------------NNPIRRTYP	0	FALSE
YP_002509255.1	Halothermothrix orenii H 168	NC_011899	csm6	H	I	0	No	I-KGTD-MD--C------Y--------	1	-------RVFYKV-------YDK	0	FALSE
YP_005096149.1	Marinitoga piezophila KA3	NC_016751	csm6	Y	P	0	No	----L----------------------	0	-------NSYK---GELMHN---	0	FALSE
YP_004766418.1	Megasphaera elsdenii DSM 20460	NC_015873	csm6	-	S	0	No	----V-----FC------F--------	1	-------KHHEFMTDPLMNSANP	0	FALSE
YP_007881816.1	Meiothermus ruber DSM 1279	NC_021081	csm6	L	G	0	No	---L-P-NR-AA------L--------	0	-------YPKGQV-DERL--FYV	0	FALSE
YP_003507261.1	Meiothermus ruber DSM 1279	NC_013946	csm6	L	G	0	No	---L-P-NR-AA------L--------	0	-------YPKGQV-DERL--FYV	0	FALSE
YP_003686693.1	Meiothermus silvanus DSM 9946	NC_014213	csm6	L	G	0	No	---------------------------	0	-------FPKGRT-DERV--FYA	0	FALSE
YP_006346512.1	Mesotoga prima MesG1.Ag.4.2	NC_017934	csm6	W	S	0	No	--------A-QC------Y--------	1	-------RVF----------YIR	0	FALSE
YP_006346513.1	Mesotoga prima MesG1.Ag.4.2	NC_017934	csm6	K	W	0	No	HREYMPITGKPGKLKDIVRMLSMEPE-	0	ESNTEISP----------FIRNE	0	FALSE
YP_006346521.1	Mesotoga prima MesG1.Ag.4.2	NC_017934	csm6	L	G	0	No	-------------PFIEEV--------	0	-------QKFDRN------EFVC	1	FALSE
WP_048202409.1	Methanocaldococcus bathoardescens	NZ_CP009149	csm6	W	H	1	No	-E-L--S-EIV----------------	0	LAHGGFEKSITQIFIS-------	0	FALSE
WP_015791521.1	Methanocaldococcus fervens AG86	NC_013156	csm6	W	H	1	No	--P-L--Y-EL----------------	0	---------ILLREFR-------	0	FALSE
WP_010871190.1	Methanocaldococcus jannaschii DSM 2661	NC_000909	csm6	W	H	1	No	L--S-E--I-L----------------	0	-----------------------	0	FALSE
WP_012980186.1	Methanocaldococcus sp. FS406-22	NC_013887	csm6	W	H	1	No	--A-NELS-E----II-----------	0	-------ENWIPVYKF-------	0	FALSE
WP_015733230.1	Methanocaldococcus vulcanius M7	NC_013407	csm6	W	H	1	No	-L----HKKWVPI--------------	0	-----------------------	0	FALSE
NP_614576.1	Methanopyrus kandleri AV19	NC_003551	csm6	-	P	0	No	----A--T-------VAAL--------	0	-------WTTEGTRRHA------	0	FALSE
WP_007045160.1	Methanotorris formicicus Mc-S-70	NZ_AGJL01000057	csm6	W	H	1	No	D--N-SICR-I----L-----------	1	GNWTPI-------YKI-------	0	FALSE
YP_007125512.1	Microcoleus sp. PCC 7113	NC_019740	csm6	A	K	0	No	-----V--G-------NGL--------	0	-----------------------	0	FALSE
NP_856487.1	Mycobacterium bovis AF2122/97	NC_002945	csm6	F	S	0	No	----S--A-------LALL--------	0	-------AEFARSATPAITIVLR	0	FALSE
YP_007431974.1	Mycobacterium bovis BCG str. Korea 1168P	NC_020245	csm6	-	S	0	No	A-----L--A-------LL--------	0	-------AEFARSATPAITIVLR	0	FALSE
YP_005172285.1	Mycobacterium bovis BCG str. Mexico	NC_016804	csm6	-	S	0	No	AL-----A--L-------L--------	0	-------AEFARSATPAITIVLR	0	FALSE
YP_978921.1	Mycobacterium bovis BCG str. Pasteur 1173P2	NC_008769	csm6	-	S	0	No	AL-----A--L-------L--------	0	-------AEFARSATPAITIVLR	0	FALSE
YP_002645878.1	Mycobacterium bovis BCG str. Tokyo 172	NC_012207	csm6	-	S	0	No	AL-----A--L-------L--------	0	-------AEFARSATPAITIVLR	0	FALSE
YP_004746266.1	Mycobacterium canettii CIPT 140010059	NC_015848	csm6	F	S	0	No	----E--I-------RCAL--------	1	-------YLYTKDWLALLRQFAP	0	FALSE
YP_007261565.1	Mycobacterium canettii CIPT 140060008	NC_019950	csm6	F	S	0	No	I-----R--C-------AL--------	1	-------YLYTKDWLALLRQFAP	0	FALSE
YP_007352587.1	Mycobacterium tuberculosis 7199-99	NC_020089	csm6	F	S	0	No	IR-----C--A-------L--------	1	-------YLYTKDWLALLRQFAP	0	FALSE
YP_007962684.1	Mycobacterium tuberculosis CAS/NITR204	NC_021193	csm6	-	S	0	No	--E-------REPEIRCAL--------	1	-------YLYTKDWLALLRQFAP	0	FALSE
NP_337396.1	Mycobacterium tuberculosis CDC1551	NC_002755	csm6	A	S	0	No	-----I--R-------CAL--------	1	-------YLYTKDWLALLRQFAP	0	FALSE
YP_005917902.1	Mycobacterium tuberculosis CTRI-2	NC_017524	csm6	F	S	0	No	-----I--R-------CAL--------	1	-------YLYTKDWLALLRQFAP	0	FALSE
YP_008226912.1	Mycobacterium tuberculosis EAI5	NC_021740	csm6	-	S	0	No	-----I--R-------CAL--------	1	-------YLYTKDWLALLRQFAP	0	FALSE
YP_007966733.1	Mycobacterium tuberculosis EAI5/NITR206	NC_021194	csm6	-	S	0	No	AL-----A--L-------L--------	0	-------EQWAEF-ARSATPAIT	0	FALSE
YP_001288761.1	Mycobacterium tuberculosis F11	NC_009565	csm6	-	S	0	No	-----I--R-------CAL--------	1	-------YLYTKDWLALLRQFAP	0	FALSE
YP_001284183.1	Mycobacterium tuberculosis H37Ra	NC_009525	csm6	F	S	0	No	IR-----C--A-------L--------	1	-------YLYTKDWLALLRQFAP	0	FALSE
YP_006516267.1	Mycobacterium tuberculosis H37Rv	NC_018143	csm6	F	S	0	No	IR-----C--A-------L--------	1	-------YLYTKDWLALLRQFAP	0	FALSE
NP_217334.1	Mycobacterium tuberculosis H37Rv	NC_000962	csm6	F	S	0	No	IR-----C--A-------L--------	1	-------YLYTKDWLALLRQFAP	0	FALSE
YP_003031098.1	Mycobacterium tuberculosis KZN 1435	NC_012943	csm6	-	S	0	No	-----I--R-------CAL--------	1	-------YLYTKDWLALLRQFAP	0	FALSE
YP_005099632.1	Mycobacterium tuberculosis KZN 4207	NC_016768	csm6	-	S	0	No	-----I--R-------CAL--------	1	-------YLYTKDWLALLRQFAP	0	FALSE
YP_006472617.1	Mycobacterium tuberculosis KZN 605	NC_018078	csm6	-	S	0	No	I-----R--C-------AL--------	1	-------YLYTKDWLALLRQFAP	0	FALSE
YP_005361382.1	Mycobacterium tuberculosis RGTB327	NC_017026	csm6	-	S	0	No	I-----R--C-------AL--------	1	-------YLYTKDWLALLRQFAP	0	FALSE
YP_005923969.1	Mycobacterium tuberculosis RGTB423	NC_017528	csm6	-	S	0	No	I-----R--C-------AL--------	1	-------YLYTKDWLALLRQFAP	0	FALSE
YP_007855827.1	Mycobacterium tuberculosis str. Beijing/NITR203	NC_021054	csm6	-	S	0	No	------RKLEREPEIRCAL--------	1	-------YLYTKDWLAL--LR--	0	FALSE
YP_007611544.1	Mycobacterium tuberculosis str. Erdman = ATCC 35801	NC_020559	csm6	-	-	0	No	---------------------------	0	--------------EEV------	0	FALSE
YP_002159773.1	Mycobacterium tuberculosis str. Haarlem	NC_022350	csm6	-	S	0	No	-----I--R-------CAL--------	1	-------YLYTKDWLALLRQFAP	0	FALSE
YP_007958829.1	Mycobacterium tuberculosis str. Haarlem/NITR202	NC_021192	csm6	-	S	0	No	-----I--R-------CAL--------	1	-------YLYTKDWLALLRQFAP	0	FALSE
YP_005309076.1	Mycobacterium tuberculosis UT205	NC_016934	csm6	F	S	0	No	IR-----C--A-------L--------	1	-------YLYTKDWLALLRQFAP	0	FALSE
YP_007051991.1	Nostoc sp. PCC 7107	NC_019676	csm6	N	-	0	No	---N--G-------VKAAT--------	0	-----------------------	0	FALSE
YP_007084073.1	Oscillatoria acuminata PCC 6304	NC_019693	csm6	T	D	0	No	---------------------------	0	-----------------------	0	FALSE
YP_007115719.1	Oscillatoria nigro-viridis PCC 7112	NC_019729	csm6	T	G	0	No	-F-------S-----------------	0	----------QRC-EGGV-----	1	FALSE
NP_558396.1	Pyrobaculum aerophilum str. IM2	NC_003364	csm6	F	S	0	No	---------------------------	0	-------PHVEIC----------	1	FALSE
NP_558397.1	Pyrobaculum aerophilum str. IM2	NC_003364	csm6	-	-	0	No	---------------------------	0	--------------FAVIAAYIA	0	FALSE
YP_001056171.1	Pyrobaculum calidifontis JCM 11548	NC_009073	csm6	-	D	0	No	---------------------------	0	-------KAWGV-----------	0	FALSE
YP_005084698.1	Pyrobaculum sp. 1860	NC_016645	csm6	-	-	0	No	VD-----L-------------------	0	-------QHLREV----------	0	FALSE
YP_005084699.1	Pyrobaculum sp. 1860	NC_016645	csm6	-	A	0	No	---------------------------	0	-----------------------	0	FALSE
YP_004623754.1	Pyrococcus yayanosii CH1	NC_015680	csm6	-	R	0	No	P-------KDRLFKLGQLQLKLL----	0	-------GTGDDVILE-----S-	0	FALSE
WP_013906175.1	Pyrococcus yayanosii CH1	NC_015680	csm6	W	H	1	No	-S-L--K-DFL----------------	0	-----------------------	0	FALSE
YP_004012220.1	Rhodomicrobium vannielii ATCC 17100	NC_014664	csm6	-	K	0	No	--G-------TEPATLEA----L----	0	----------GHC-----ERYA-	1	FALSE
YP_007057913.1	Rivularia sp. PCC 7116	NC_019678	csm6	T	-	0	No	#NAME?	0	-----------------------	0	FALSE
YP_643047.1	Rubrobacter xylanophilus DSM 9941	NC_008148	csm6	R	-	0	No	-N--E-------RLDSLSL--------	0	-----------------------	0	FALSE
YP_006708821.1	Staphylococcus aureus 08BA02176	NC_018608	csm6	W	S	0	No	#NAME?	0	-------TVLEPN-S-----K--	0	FALSE
YP_005324581.1	Staphylococcus aureus subsp. aureus MSHR1132	NC_016941	csm6	W	S	0	No	---------KQNLD----TSRIL----	0	-------SILEPK-SKLL-----	0	FALSE
YP_189999.1	Staphylococcus epidermidis RP62A	NC_002976	csm6	W	S	0	No	-------------PTLII---------	0	-------YKYNLLLEKRKQNFDV	0	FALSE
YP_003470308.1	Staphylococcus lugdunensis HKU09-01	NC_013893	csm6	W	S	0	No	---------------------------	0	------------C----------	1	FALSE
YP_003470309.1	Staphylococcus lugdunensis HKU09-01	NC_013893	csm6	-	K	0	No	I--------------------------	0	-------TTFSEI-EEEDFEYLT	0	FALSE
YP_007922763.1	Streptococcus oligofermentans AS 1.3089	NC_021175	csm6	I	R	0	No	---------------------------	0	-----------------------	0	FALSE
YP_007922774.1	Streptococcus oligofermentans AS 1.3089	NC_021175	csm6	Y	-	0	No	---H--P-------DLEVI--------	0	-------NHYHEY-SEFETSIS-	0	FALSE
YP_001035199.1	Streptococcus sanguinis SK36	NC_009009	csm6	Y	S	0	No	#NAME?	0	HL-----VIFLEGRS-----A--	0	FALSE
YP_001035210.1	Streptococcus sanguinis SK36	NC_009009	csm6	I	R	0	No	----P--L-------AHLI--------	0	--------------LHRTTGFSS	0	FALSE
YP_141360.1	Streptococcus thermophilus CNRZ1066	NC_006449	csm6	Y	I	0	No	-T-------A----ING----IL----	0	--------------RNKVAHG--	0	FALSE
YP_006040821.1	Streptococcus thermophilus JIM 8232	NC_017581	csm6	F	-	0	No	I--D-------E----YCE--------	1	-------FDYSKLLKATKEFKLK	0	FALSE
YP_006040822.1	Streptococcus thermophilus JIM 8232	NC_017581	csm6	-	-	0	No	--N-------PSFPDCEA----I----	1	-------RGIEDT-EERIFSVQ-	0	FALSE
YP_820391.1	Streptococcus thermophilus LMD-9	NC_008532	csm6	-	S	0	No	LV-----D--C-------L--------	1	--------------DSSYFNYYD	0	FALSE
YP_139442.1	Streptococcus thermophilus LMG 18311	NC_006448	csm6	-	-	0	No	------------------L--------	0	-----------------------	0	FALSE
YP_139443.1	Streptococcus thermophilus LMG 18311	NC_006448	csm6	A	E	0	No	--------------INGIL--------	0	--------------RNKVAHGLS	0	FALSE
YP_006340036.1	Streptococcus thermophilus MN-ZLW-002	NC_017927	csm6	Y	E	0	No	-------I-------NGIL--------	0	--------------RNKVAHGLS	0	FALSE
YP_006002488.1	Streptococcus thermophilus ND03	NC_017563	csm6	Y	D	0	No	-----I--N-------GIL--------	0	--------------RNKVAHGLS	0	FALSE
YP_476838.1	Synechococcus sp. JA-2-3B'a(2-13)	NC_007776	csm6	T	L	0	No	WV-----D--L-------V--------	0	-------HAYAAPKNSVKASNRK	0	FALSE
YP_474339.1	Synechococcus sp. JA-3-3Ab	NC_007775	csm6	T	L	0	No	WV-----D--L-------V--------	0	-------NAYAAPKNGVKAANRR	0	FALSE
YP_007453000.1	Synechocystis sp. PCC 6803	NC_020287	csm6	-	-	0	No	-----I--N-------ARL--------	0	-------DDLTRC-LESNGEYNP	1	FALSE
NP_942350.1	Synechocystis sp. PCC 6803	NC_005230	csm6	-	-	0	No	-----I--N-------ARL--------	0	-------DDLTRC-LESNGEYNP	1	FALSE
YP_754415.1	Syntrophomonas wolfei subsp. wolfei str. Goettingen G311	NC_008346	csm6	Y	N	0	No	MI-----E--F----------------	0	-------AQYMRSVEEKIRNPAA	0	FALSE
YP_460646.1	Syntrophus aciditrophicus SB	NC_007759	csm6	N	N	0	No	---------------------------	0	-------KNYPYV-KEIYTYYYN	0	FALSE
YP_003640762.1	Thermincola potens JR	NC_014152	csm6	-	S	0	No	--N-------PEL--LAY----L----	0	CLINFFLRKNPDSQTRSFAGFL-	1	FALSE
YP_003641213.1	Thermincola potens JR	NC_014152	csm6	S	-	0	No	Q--R-------DVGLKFT---------	0	-----------------------	0	FALSE
YP_003851558.1	Thermoanaerobacterium thermosaccharolyticum DSM 571	NC_014410	csm6	Y	-	0	No	-----K--L-------DVY--------	0	--------------HNAESEYVG	0	FALSE
YP_007298254.1	Thermoanaerobacterium thermosaccharolyticum M0795	NC_019970	csm6	-	-	0	No	--G--L-------KIKHKV--------	0	-------NNYRIVYDQRDDQIYI	0	FALSE
RLF82356.1	Thermococci archaeon	QMUC01000002	csm6	D	V	0	No	I-RYSK-L----LRLM-----------	0	-------ENWIPMYKF-------	0	FALSE
WP_012571858.1	Thermococcus onnurineus NA1	NC_011529	csm6	W	H	1	No	L--R-D--F-L----------------	0	-----------------------	0	FALSE
WP_068663815.1	Thermococcus piezophilus	NZ_CP015520	csm6	W	H	1	No	L--R-D--F-L----------------	0	-----------------------	0	FALSE
WP_088866075.1	Thermococcus radiotolerans	NZ_CP015106	csm6	W	H	1	No	--L-R--L-LG----------------	0	-----------------------	0	FALSE
WP_058947198.1	Thermococcus sp. 2319x1	NZ_CP012200	csm6	W	H	1	No	L--R-E--F-Y----------------	0	-----------------------	0	FALSE
WP_042699728.1	Thermococcus sp. PK	NZ_KE387149	csm6	W	H	1	No	L--L-A--E-V----------------	0	-----------------------	0	FALSE
WP_010478260.1	Thermococcus zilligii AN1	NZ_AJLF01000001	csm6	W	H	1	No	L--R-D--F-L----------------	0	-----------------------	0	FALSE
NP_110633.1	Thermoplasma volcanium GSS1	NC_002689	csm6	W	H	1	No	YD-----N--G-------F--------	0	-------FFSRESYNIFIKNELR	0	FALSE
YP_001306885.1	Thermosipho melanesiensis BI429	NC_009616	csm6	-	G	0	No	----R--V-------TRA---------	0	-------SQSERT-SSSKVKIVG	0	FALSE
YP_004660324.1	Thermotoga thermarum DSM 5069	NC_015707	csm6	S	-	0	No	-----------------AL--------	0	-------ENYKN-----------	0	FALSE
YP_004660341.1	Thermotoga thermarum DSM 5069	NC_015707	csm6	C	F	0	No	----LLEVEFGD-------------CC	1	YLEINDIHALYL-S------DS-	0	FALSE
YP_004932071.1	Thermovirga lienii DSM 17291	NC_016148	csm6	Y	G	0	No	---W--P-------PSDPR--------	0	-------HHRPRGWERFVDALC-	1	FALSE
WP_011229148.1	Thermus thermophilus HB8	NC_006462	csm6	Y	S	0	No	L--A-L--L-G----------------	0	EALRKALAELLGVLPEEVRLPAK	0	FALSE
YP_003705331.1	Truepera radiovictrix DSM 17093	NC_014221	csm6	A	G	0	No	------------------L--------	0	--------------ETVRNGIYK	0	FALSE
YP_003901585.1	Vulcanisaeta distributa DSM 14429	NC_014537	csm6	-	-	0	No	---------------------------	0	--------------EDL------	0	FALSE
YP_003901597.1	Vulcanisaeta distributa DSM 14429	NC_014537	csm6	-	E	0	No	VS-----K--V-------L--------	0	--------------RDLLSDLVR	0	FALSE
YP_004245180.1	Vulcanisaeta moutnovskia 768-28	NC_015151	csm6	R	S	0	No	L-----G--F-------VV--------	0	---------YRVP----------	0	FALSE
YP_004245190.1	Vulcanisaeta moutnovskia 768-28	NC_015151	csm6	S	-	0	No	IT-----I-------------------	0	-------PRYVDALTQIMKG---	0	FALSE
Accession	Organism	Genome partition ID	Gene	Pos 14	Pos 155	W14&H155	Hexamerization loop	Pos 358-362	C361	Pos375-389	C380	C-C bridge
WP_110271233.1	Acidianus brierleyi	NZ_CP029289	csx1	Y	H	FALSE	Yes	--------I-------A------F----C------L---------------------------------------------------------------------------------------------------------------------------------------------------------	1	-----------------------------------------N-N----Y----D-Q--C--N----N-----------------E--V----V---E---------G--------Y--Q---K-----------------------------------------------	1	TRUE
ARM74576.1	Acidianus manzaensis	CP020477	csx1	Y	H	FALSE	Yes	--------V-------V------E----C------L---------------------------------------------------------------------------------------------------------------------------------------------------------	1	-----------------------------------------K-N----Y----K-K--C-------Q-----------------K--S----V---D---------N--------Y--I---K-----------------------------------------------	1	TRUE
YP_003815454.1	Acidilobus saccharovorans 345-15	NC_014374	csx1	L	N	FALSE	No	--------H--------D-----N--------I---V--------------------------------------------------------------------------------------------------------------------------------------------------------	0	----R-------L--------------------------------------------------------A------SD-------G---V------C-----------------L-----------------Y-E----LK--G----H-----T-------S-------	1	FALSE
YP_003483393.1	Aciduliprofundum boonei T469	NC_013926	csx1	-	G	FALSE	No	--------A--------P-----Y--------L---I--------------------------------------------------------------------------------------------------------------------------------------------------------	0	---------------------------------------------------------------------Q------IY-------Q---Q------A-----------------N-----------------L-I----VY--N--------------------------	0	FALSE
YP_003483394.1	Aciduliprofundum boonei T469	NC_013926	csx1	Y	H	FALSE	No	--------I--------E-----V--------E------------------------------------------------------------------------------------------------------------------------------------------------------------	0	----E-------K-IE-----K----------N------------------------------------G------VY-------Y---Y------L-----------------R-----------------S-N----VD--E----I-----E-------R-------	0	FALSE
YP_003185697.1	Alicyclobacillus acidocaldarius subsp. acidocaldarius DSM 446	NC_013205	csx1	-	H	FALSE	No	--------A--------T-----H--------A---C--------------------------------------------------------------------------------------------------------------------------------------------------------	1	----R-------E-AL-----L----------RA-A---------R------SEE--------G-----W------RE-------T---T------S-----------------E-----------------D-D----AA--G----Q-----L---------------	0	FALSE
YP_005518994.1	Alicyclobacillus acidocaldarius subsp. acidocaldarius Tc-4-1	NC_017167	csx1	P	H	FALSE	No	--------A--------T-----H--------A---C--------------------------------------------------------------------------------------------------------------------------------------------------------	1	----R-------E-QL-----L----------R------------------------------------W------AH-------G---K------AQ----------------Q-----------------S-K----SS--A----P-----Q-------A-------	0	FALSE
YP_003238963.1	Ammonifex degensii KC4	NC_013385	csx1	-	G	FALSE	No	--------T--------G-----I--------C---V--------------------------------------------------------------------------------------------------------------------------------------------------------	1	----V-------V-MV-----R----------HG-Q---------------------------------L------AV-------I---E------CK----------------I-----------------G-S----LK--G----A-----L-------P-------	1	TRUE
YP_003238964.1	Ammonifex degensii KC4	NC_013385	csx1	V	G	FALSE	No	--------L--------S-----E---------------------------------------------------------------------------------------------------------------------------------------------------------------------	0	------------------------------------------------------------------------------------------------------------------A----------------------------S----Y-----R-------Q-------	0	FALSE
YP_007159873.1	Anabaena cylindrica PCC 7122	NC_019772	csx1	Y	D	FALSE	No	--------L--------------F--------A---L--------------------------------------------------------------------------------------------------------------------------------------------------------	0	-----------------------------------------------------------------------------------------T------CK----------------Q-----------------K-L----FE--A----H-----L-------R-------	1	FALSE
YP_007160013.1	Anabaena cylindrica PCC 7122	NC_019773	csx1	W	H	TRUE	No	--------W--------I-----P--------K---G----K-----------D------E-----P-----T-----L----AE-----L--------------------------------------------------------------------------------------------------	0	--------------------------------------------------------------------------------------------------------------------------------------------------------------------------	0	FALSE
YP_006444073.1	Anaerobaculum mobile DSM 13181	NC_018024	csx1	T	H	FALSE	No	--------I--------N-----L--------K---L----FSYICAGVKLNPL------D-----R-----K-----D----RE-----S--IR---LPNEDNILRDARNHVAHFGF-----------------------------------------------------------------------	1	----K-------R-LK-----E--------------------------------I--------A---DQD------V---------------------------------------------------------D-------------------R-------A-------	0	FALSE
YP_004175074.1	Anaerolinea thermophila UNI-1	NC_014960	csx1	-	G	FALSE	No	---------------------------------------------------------------------------------------------------------------------------------------------------------------------------------------------	0	---------------------------------------------------------------------S------VY-------A---K------A-------------------------------------------Q--D----F-----W-------G-------	0	FALSE
YP_004175080.1	Anaerolinea thermophila UNI-1	NC_014960	csx1	Y	H	FALSE	No	--------V--------S-------------------------------WVM-----------------------------------------------------------------------------------------------------------------------------------------	0	----N-------R--------------------------------------------------------E------RF-------E---S------VI----------------S-----------------I-E----AH--A----F-----L-------N-------	0	FALSE
YP_004175081.1	Anaerolinea thermophila UNI-1	NC_014960	csx1	-	G	FALSE	No	--------G--------I-----Y--------C---G--------------------------------------------------------------------------------------------------------------------------------------------------------	1	---------------------------------------------------------------------K------VF-------A---C------A-----------------T-----------------D-E----IP--E----G-----I-------K-------	1	TRUE
YP_004175474.1	Anaerolinea thermophila UNI-1	NC_014960	csx1	-	G	FALSE	No	---------------------------------------------------------------------------------------------------------------------------------------------------------------------------------------------	0	---------------------------------------------------------------------G------SG-------K---K------AV----------------D-----------------Q-L----TT--I----A-----A-------R-------	0	FALSE
YP_004175481.1	Anaerolinea thermophila UNI-1	NC_015385	csx1	-	G	FALSE	No	---------------------------------------------------------------------------------------------------------------------------------------------------------------------------------------------	0	------------------------------------------------------------------------------------------------------------------E-----------------H-T----VA--N----Q-----L-------T-------	0	FALSE
NP_213260.1	Aquifex aeolicus VF5	NC_000918	csx1	W	-	FALSE	No	-------------------------------------------------------------------------------------------------------REFPVLKHR-----------------------------------------------------------------------------	0	---------------------------------------------------------------------D------N------------I------P-------------------------------------------------------------------------	0	FALSE
NP_213258.1	Aquifex aeolicus VF5	NC_014960	csx1,Response regulator containing	I	V	FALSE	No	--------Q--------I-----E--------V---I--------------------------------------------------------------------------------------------------------------------------------------------------------	0	---------------------------------------------------------------------K------NF-------G---V------L-----------------K-----------------E-I----YS--E--------------------------	0	FALSE
NP_070690.1	Archaeoglobus fulgidus DSM 4304	NC_000918	csx1	P	G	FALSE	No	--------T--------K-----F---------------------------------------------------------------------------------------------------------------------------------------------------------------------	0	------------------------------------------------------------------------------------------------------------------R-----------------G-R----IL--E----F-----E-------E-------	0	FALSE
YP_005069945.1	Arthrospira platensis NIES-39	NC_000917	csx1	Y	H	FALSE	No	---------------------------------------------LPSLLCY-----------------------------------------------------------------------------------------------------------------------------------------	1	----S-------I-YR-----S----------QY-----------------------------------K---------------E---I--------------------------------------------------------------------------------	0	FALSE
YP_005071494.1	Arthrospira platensis NIES-39	NC_016640	csx1	V	W	FALSE	No	------------------------------------------------------------L-----Q-----G-----D----KY-----F--DR---PEKRGNWILQTASLLDDNQRAAQKFYE-L----ET----A-----SE----N--------WNLVNA----INRGKCL--------------	1	--------------VN-----Q----------RW-V---------K------PLD--------D---RKY------G--------------------D----------------R-----------------F-V----LP--G----R---------------------	0	FALSE
NP_624181.1	Caldanaerobacter subterraneus subsp. tengcongensis MB4	NC_005838	csx1	K	G	FALSE	No	---------------------------------------------------------------------------------------------------------------------------------------------------------------------------------------------	0	---------------------------------------------------------------------S------IY-------E---K------L-------------------------------------------------------------------------	0	FALSE
NP_624152.1	Caldanaerobacter subterraneus subsp. tengcongensis MB4	NC_019702	csx1	M	-	FALSE	No	---E--------T-----H------I-P----I---------------LGR--E---V-----H-----------------------------------------------------------------------------------------------------------------------------	0	-------K-EK-----S----------ILN---------Q---A-T---------------------------------------------EE----------------W-----------------S-K----V---Y--N------F------I-------D------	0	FALSE
YP_002572063.1	Caldicellulosiruptor bescii DSM 6725	NC_016640	csx1	Y	-	FALSE	No	--------Q--------L-----I--------G---IS---ITTSL------------------------------------------------------------KTGEC------------------------------------------------------------------------------	1	---------------------------------------------------------------------Q------IG-------G---E------E-------------------------------------S----K------------------------------	0	FALSE
YP_003993623.1	Caldicellulosiruptor hydrothermalis 108	NC_012034	csx1	P	I	FALSE	No	------------------------------------------------------------------------------------------P--TN---YVMLSNEI------SNTQKI-----------------------------------------------------------------------	0	----D-------I---------------------------------------------------------------------------------------------------------------------------------------------G-------S-------	0	FALSE
YP_004027590.1	Caldicellulosiruptor kristjanssonii I77R1B	NC_014652	csx1	P	S	FALSE	No	------------------------------------------------------------Y-----L-----I-----F----RL-----H--TN---I------VMLGNE--------------------------------VS----NTQ-E-----------------------------------	0	--------------------------------------------------------------------------------------------------------------------------------------------------------------------------	0	FALSE
YP_004027621.1	Caldicellulosiruptor kristjanssonii I77R1B	NC_014721	csx1	-	S	FALSE	No	--------T--------N-----I--------F---DI---LEVE------------------------------------------------------------LNKLGRPK----------------------------------------------------------------------------	0	----I-------E-NS-----A----------LE-----------------------------------N------IF-------Q---Q------------------------K-----------------K-------------------------------------	0	FALSE
YP_004799921.1	Caldicellulosiruptor lactoaceticus 6A	NC_014721	csx1	P	S	FALSE	No	-----------------T-----N--------I---VM---LGNEVS------------------------------------------------------------N-TQE-----------------------------------------------------------------------------	0	---------------------------------------------------------------------G------LY-------R---I------ID----------------P------------------------D------------------------------	0	FALSE
YP_003841487.1	Caldicellulosiruptor obsidiansis OB47	NC_014392	csx1	Y	M	FALSE	No	----------------------------------------------IIVLFADV------Y--------------------------------------------------------------------------------------------------------------------------------	0	---------------------------------------------------------------------E------AR-------K---K------LK----------------L-----------------E-M----KN--V----V-----F---------------	0	FALSE
YP_003839485.1	Caldicellulosiruptor obsidiansis OB47	NC_015949	csx1	M	S	FALSE	No	--------------------------------------------NIYNKFGL-----------------------------------------------------------------------------------------------------------------------------------------	0	---------------------------------------------------------------------D------KL-------S---P------PD----------------R-----------------R-I----AA--D----I-----L-------R-------	0	FALSE
YP_004001487.1	Caldicellulosiruptor owensensis OL	NC_014392	csx1	-	-	FALSE	No	------------------------------------L--------------------------------------------------------------------------------------------------------------------------------------------------------	0	------------------------------------------------------------------------------------------------------------------E-----------------Q-I-----------------------------------	0	FALSE
YP_004003518.1	Caldicellulosiruptor owensensis OL	NC_014657	csx1	P	S	FALSE	No	-------------------------------------M---LSN---EISNTQK---------------------------------------------------------V-----------------------------------------------------------------------------	0	----D-------I--------------------------------------------------------G------SW-------T---G------L-----------------Y-----------------K-I----ID-------------P-------G-------	0	FALSE
YP_001179312.1	Caldicellulosiruptor saccharolyticus DSM 8903	NC_014657	csx1	-	G	FALSE	No	-----------------G-----Y--------Q---LI---GI---------------------------------------------------------S-ITTSTERHIC-----------------------------------------------------------------------------	1	----Q----------------------------------------------------------------I---------------G---G--------------------------------------------------------------------------------	0	FALSE
YP_005441153.1	Caldilinea aerophila DSM 14535 = NBRC 104270	NC_009437	csx1	-	H	FALSE	No	--------I--------S-----W------------A--------------M-----------------------------------------------------------------------------------------------------------------------------------------	0	----Q-------K-TT-----D----------VA-A---------E------ETQ--------V---DLG------AL-------P---S------R-----------------E-----------------E-V----VQ-----------------------------	0	FALSE
YP_005441159.1	Caldilinea aerophila DSM 14535 = NBRC 104270	NC_011901	csx1	A	G	FALSE	No	------V--------L-----R--------A---F----A-----------E-----------------------------------------------------------------------------------------------------------------------------------------	0	------------------------------------------------------------------------------------------------------------------------------------P----DE--V----A-----A-------A-------L-	0	FALSE
YP_004051685.1	Calditerrivibrio nitroreducens DSM 19672	NC_017079	csx1	P	V	FALSE	No	--------V--------V-----V--------C----L-------------------------------------------------------------------------------------------------------------------------------------------------------	1	---------------------------------------------------------------------D------VF-------K---E------TF----------------E-----------------K-L----AR-------------M-------K-------	0	FALSE
YP_007135349.1	Calothrix sp. PCC 6303	NC_017079	csx1,C-terminal DNA-binding domain	E	C	FALSE	No	-----------------I-----S--------P---NN---DE--------------------------------------------------------L-RNILKLPNSQ------NI----------------------------------------------------------------------	0	-----------------------------------------------------------------------------F-------P------------------------------------------------------------------------------------	0	FALSE
YP_007063521.1	Calothrix sp. PCC 7507	NC_014758	csx1	Y	S	FALSE	No	--------L---------------------------FI---KSQNE--------------------------------------------------------I-KKLPNLQDPL---------------------------------------------------------------------------	0	----L-------R-DS-----D----------V------------------------------------K------Y------------W------E-------------------------------------------------------------------------	0	FALSE
YP_003167426.1	Candidatus Accumulibacter phosphatis clade IIA str. UW-1	NC_019682	csx1	F	G	FALSE	No	-----------------------A--------H---L----SKLKKILRRELG-----------------------------------------------------P-VAEP-Y---------------------------------------------------------------------------	0	---------------------------------------------------------------------R------RY-------S---L------G-------------------------------------------------------------------------	0	FALSE
YP_003167419.1	Candidatus Accumulibacter phosphatis clade IIA str. UW-1	NC_019751	csx1	Y	D	FALSE	No	--------V--------T-----R--------T-----------------CF-----------------------------------------------------------------------------------------------------------------------------------------	1	----P----------------------------------------------------------------K------ER-------D---D------AF----------------D-----------------N-V----RK--T----T-----P---------------	0	FALSE
YP_008797491.1	Candidatus Caldiarchaeum subterraneum	NC_013194	csx1	W	H	TRUE	No	------------------------------------LG---L-L-----RRCVK------E-----V---------------------------------------P-QV-------------------------------------------------------------------------------	1	----Y-------F-LS-----S-----------------------------------------------F------SS-------R---N------PL------------------------------------Y----K------------------------------	0	FALSE
YP_001740934.1	Candidatus Cloacimonas acidaminovorans str. Evry	NC_019386	csx1	L	K	FALSE	No	----Q-----N-------G--K---I-------------S-DFICGFDLAGPEMGETIS-L-R----EK-----I--LP---L-------------------------L-ED---CL------------------------------------------------------------------------	1	-----RIT--------IH-S---------G------ETT--------SVKN----MW------N-----T--------VY------------------N-----------------L-N----AD--R----I-----G-------H-------G------L--------	0	FALSE
YP_001717924.1	Candidatus Desulforudis audaxviator MP104C	NC_013194	csx1	V	L	FALSE	No	---------------------------------------------------------------------------------------------------------------------------------------------------------------------------------------------	0	---------------------------------------------------------------------E------FL-------R---V------CS----------------G-----------------Q-K----LA--P----Y-----L-------Q-------	1	FALSE
YP_001717954.1	Candidatus Desulforudis audaxviator MP104C	NC_015385	csx1	-	G	FALSE	No	--------I--------A-----R--------A---L--------------------------------------------------------------------------------------------------------------------------------------------------------	0	------------------------------------------------------------------------------------------------------------------E-----------------Q-T----VA--N----Q-----L-------G-------	0	FALSE
YP_001717934.1	Candidatus Desulforudis audaxviator MP104C	NC_022786	csx1	K	G	FALSE	No	--------------------------------------------ASP-A-----------S-------------TT-----------------------------------------------------------------------------------------------------------------	0	----V-------T-IE-----Q----------GN-L---------A------VFE--------C---KSG------NL-------R---G------------------------Q-----------------D-T----LN--K----L-----Q-------A-------	1	FALSE
YP_001736883.1	Candidatus Korarchaeum cryptofilum OPF8	NC_010424	csx1	W	H	TRUE	No	--------L------------------------------------------VDR------E--------------------------------------------I-SKLD-NK---------------------------------------------------------------------------	0	----L-------Y-T------------------------------------------------------D------IL-------E---K------P-----------------------------------E-E-----------------------------------	0	FALSE
YP_001736882.1	Candidatus Korarchaeum cryptofilum OPF8	NC_020449	csx1,Adenosine deaminase (ADA) is a	-	G	FALSE	No	---------------------------------------------------------------------------------------------------------------------------------------------------------------------------------------------	0	------------------------------------------------------------------------------------------------------------------R-----------------T-I----PT--E----Y-----G-------R-------	0	FALSE
YP_008681021.1	Candidatus Symbiobacter mobilis CR	NC_016627	csx1	Y	G	FALSE	No	EY-------------------------------------------------------------------------------------------------------------------------------------------------------------------------------------------	0	---------------------------------------------------------------------P------TH--------------------------------R-----------------ALRNG-M----DG--E----Y---------------------	0	FALSE
YP_008681035.1	Candidatus Symbiobacter mobilis CR	NC_020134	csx1,csx20	H	G	FALSE	No	---------------------------------------------------------------------------------------------------------------------------------------------------------------------------------------------	0	---------------------------------------------------------------------P------TH-------R---A------LR----------------K-----------------G-M----DG--E----Y-----F-------S-------	0	FALSE
YP_001997712.1	Chlorobaculum parvum NCIB 8327	NC_010424	csx1	-	-	FALSE	No	--------F--------K-----G--------C------------------------------------------------------------------------------------------------------------------------------------------------------------	1	----I-------N-NQ-----Q----------SA-Q---------L------ALA--------L---AID------RY-------R---R------GSDAYEHEKHSTAILCY-A------------------------QS-----------------------------	1	TRUE
YP_912481.1	Chlorobium phaeobacteroides DSM 266	NC_010424	csx1,Response regulator containing	K	-	FALSE	No	----------------------------------------------LSD-I----------------S--------L----------------------------------------------------------------------------------------------------------------	0	----------------------------------------------------------------------------------------------------------FRYAQCL-E-----------------I-L----IE--T----Y-----I-------T-------	1	FALSE
YP_002462414.1	Chloroflexus aggregans DSM 9485	NC_012032	csx1,Response regulator containing	-	H	FALSE	No	E--------------------------------------------WL-V-S---------------W--------VM----------------------------------------------------------------------------------------------------------------	0	----E-------R-QL-----V----------EQ-M---------L------------------------------------------------------------------------------GEAVQAQRG-G----TG--A----E-----I-------P-------	0	FALSE
YP_002462423.1	Chloroflexus aggregans DSM 9485	NC_012032	csx1	L	-	FALSE	No	---------------------------------------------------------------------------------FKLL----------------ADHSGA------------------RA----MR----G------V----L------VGG--DP--------------------L-----	0	------------------------------------------------------------------------------------------------DLRQIGKVEI------A-S------------GC-----------------------------------------	1	FALSE
YP_002464726.1	Chloroflexus aggregans DSM 9485	NC_012032	csx1	I	V	FALSE	No	K-------T--------------I-------------------D----NQPLRY-------------------------------------------------R-DGPNRPVMQAM------L------------------------------------------------------------------	0	-------------------------------------------------------------------D---------------------------------------G----------------P------PF-------------------------------------	0	FALSE
YP_002464727.1	Chloroflexus aggregans DSM 9485	NC_012032	csx1	T	-	FALSE	No	------------------------------------FT----LSRDRDP-S----------R----DLL---VD-----------------------------------R-SV----------------------------------------------------------------------------	0	----------------------------------------------------------------------------------------------------------------------------DPRQ---QQ-L-----------------------------------	0	FALSE
YP_002462424.1	Chloroflexus aggregans DSM 9485	NC_014221	csx1	S	G	FALSE	No	--------L--------A-----E--------C---R--------------------------------------------------------------------------------------------------------------------------------------------------------	1	---------------------------------------------------------------------N------AW-------E---L------S-------------------------------------------------------------------------	0	FALSE
YP_001634193.1	Chloroflexus aurantiacus J-10-fl	NC_011831	csx1	L	-	FALSE	No	------------------------------------------VM-Q--A-----------L-----------LEFVL----------------------------------------------------------------------------------------------------------------	0	----F-------A-TK-----K----------DR------------------------------------------------------------------------------------------ERLSGV-RE-R-------------------L-------N-------	0	FALSE
YP_001635869.1	Chloroflexus aurantiacus J-10-fl	NC_011831	csx1	A	G	FALSE	No	TN------P--------G-----M------------C--------------K-----------------------------------------------------------------------------------------------------------------------------------------	1	-----------------------------------------------------------------------------------------------------------------------------------LK-L----FE--A----Y-----I-------R-------	0	FALSE
YP_001635899.1	Chloroflexus aurantiacus J-10-fl	NC_011831	csx1,Response regulator containing	-	G	FALSE	No	GY------A--------P-----F--------V---V--------------------------------------------------------------------------------------------------------------------------------------------------------	0	---------------------------------------------------------------------E------QW-------G---Q------G-----------------E-------------------------------------------------------	0	FALSE
YP_001636954.1	Chloroflexus aurantiacus J-10-fl	NC_011831	csx1	R	G	FALSE	No	YR------AV-------E--------------R-----------------TL-----------------------------------------------------------------------------------------------------------------------------------------	0	---------------------------------------------------------------------G------QY-------S-------------------------S-----------------I--T-L----LN--G----Y-----M-------L-------	0	FALSE
YP_001636956.1	Chloroflexus aurantiacus J-10-fl	NC_011831	csx1	W	-	FALSE	No	---------------------------------------------------------------------------------------------------------------------------------------------------------------------------------------------	0	---------------------------------------------------------------------D------QI-------D---Q------AI----------------V-----------------D-I----TS--G----T-----K-------Q-------	0	FALSE
YP_001634192.1	Chloroflexus aurantiacus J-10-fl	NC_012032	csx1	L	G	FALSE	No	LL------R--------------Y-------------------------LC-L----------------------------------------------------------------------------------------------------------------------------------------	1	----R-------Q-LD-----P----------D------------------------------------G------TY-------L---A------REWLSQQTFTLSRDRDPNRDLIAD-------RSVMRE-L----LG--N----L-----L-------G-------	0	FALSE
YP_001635868.1	Chloroflexus aurantiacus J-10-fl	NC_014221	csx1	-	G	FALSE	No	--------R--------A-----F--------A---K--------------------------------------------------------------------------------------------------------------------------------------------------------	0	------------------------------------------------------------------------------------------------------------------P-----------------D-Q----VA--D----Q-----L-------S-------	0	FALSE
YP_002570198.1	Chloroflexus sp. Y-400-fl	NC_008639	csx1	-	G	FALSE	No	GY------A--------P-----F------------V--------------V-----------------------------------------------------------------------------------------------------------------------------------------	0	---------------------------------------------------------------------E------QW-------G---Q---------------------G-------------------E--------------------------------------	0	FALSE
YP_002568361.1	Chloroflexus sp. Y-400-fl	NC_010482	csx1	L	G	FALSE	No	-----------------R------------------------------YLC-L----------------------------------------------------------------------------------------------------------------------------------------	1	----R-------Q-LD-----P----------D------------------------------------G------T-------------------------------YLARE-WLSQQTFTLSRDRDPNRDL-I----AD-----------------------------	0	FALSE
YP_002568362.1	Chloroflexus sp. Y-400-fl	NC_010482	csx1	L	-	FALSE	No	------------------------------------NR---P-V-----M----------Q-----AL----LEF-----------------------------------V-L----------------------------------------------------------------------------	0	----F-------A-TK-----K----------DR------------------------------------------------------------------------------------------ERLSGV-RE-R----L----------------------N-------	0	FALSE
YP_002570164.1	Chloroflexus sp. Y-400-fl	NC_011027	csx1	A	G	FALSE	No	--------P--------G--------------M-----------------CK-----------------------------------------------------------------------------------------------------------------------------------------	1	-----------------------------------------------------------------------------------------------------------------------------------LK-L----FE--A----Y-----I-------R-------	0	FALSE
YP_002571338.1	Chloroflexus sp. Y-400-fl	NC_012032	csx1	R	G	FALSE	No	--------------------------------------------SYR-A-----------V------------ERTL----------------------------------------------------------------------------------------------------------------	0	----------------------------------------------------------------------------------------------------------------------------GQYSSI--T-L----LN--G----Y-----M-------L-------	0	FALSE
YP_002571340.1	Chloroflexus sp. Y-400-fl	NC_012032	csx1	W	-	FALSE	No	---------------------------------------------------------------------------------------------------------------------------------------------------------------------------------------------	0	---------------------------------------------------------------------D------QI-------D---Q------AI----------------V-----------------D-I----TS--G----T-----K-------Q-------	0	FALSE
YP_002570163.1	Chloroflexus sp. Y-400-fl	NC_014221	csx1	-	G	FALSE	No	--------R--------A-----F--------A---K--------------------------------------------------------------------------------------------------------------------------------------------------------	0	------------------------------------------------------------------------------------------------------------------P-----------------D-Q----VA--D----Q-----L-------S-------	0	FALSE
YP_002863149.1	Clostridium botulinum Ba4 str. 657	NC_010175	csx1	Y	-	FALSE	No	-G-------------------------------------------KV-V--M---------------L-------------------------------------------------------------------------------------------------------------------------	0	----------------------------------------------------------------------------------------------------------------------------KSHNYS-IY-A-------------V-----A-------G-------	0	FALSE
YP_005675072.1	Clostridium botulinum F str. 230613	NC_010175	csx1	H	G	FALSE	No	-K-------V-------Y---------------------------------------------------------------------------------------------------------------------------------------------------------------------------	0	----I-------A-LL-----T-----------------------------------------------N------TG-------R---I------I----------------N-----------------FE-C----KS--G----S-----L-------K-------	1	FALSE
YP_001391468.1	Clostridium botulinum F str. Langeland	NC_010175	csx1,Response regulator containing	H	G	FALSE	No	--------V--------Y---------------------------------------------------------------------------------------------------------------------------------------------------------------------------	0	----I-------A-LL-----T-----------------------------------------------N------TG-------R---I------IN----------------F-----------------E-C----KS--G----S-----L-------K-------	1	FALSE
YP_005678725.1	Clostridium botulinum H04402 065	NC_010175	csx1	Y	D	FALSE	No	-D-------I-------A-----L--------L----I-------------------------------------------------------------------------------------------------------------------------------------------------------	0	----G-------S-LK-----------------------------------------------------G------DN-------A---K------S----------------------------------HN-F----TT--Y----F-----L-------S-------	0	FALSE
YP_005046684.1	Clostridium botulinum H04402 065	NC_010175	csx1	W	G	FALSE	No	A-------D-------------------------------------FT-K--L---------------C-------E----------------------------------------------------------------------------------------------------------------	1	-----------------------------------------------------------------------------------------------------------K-----------------IIRKI--K-G----L--------------N-------E-------	0	FALSE
YP_005046685.1	Clostridium botulinum H04402 065	NC_010175	csx1	Y	H	FALSE	No	EN------II-------------N-------------------------YV-C-------I--------------------------------------------------------------------------------------------------------------------------------	1	---------------------P----------DR-L---------I------AEE--------L---IGK------L--------------------------------Y-----------------AKNIKK-L----QI--E--------------------------	0	FALSE
YP_007163594.1	Cyanobacterium aponinum PCC 10605	NC_009012	csx1,csx20	-	S	FALSE	No	-------------------------------------------K---M--S----------R-----------IVML----------------------------------------------------------------------------------------------------------------	0	---------------------------------------------------------------------------------------------------------------------------------CPK----------------------S-------L-------	1	FALSE
YP_007160762.1	Cyanobacterium aponinum PCC 10605	NC_020887	csx1,csx20	Y	H	FALSE	No	-E-------------------------------------------W-L-V--T--------------T-------LA----------------------------------------------------------------------------------------------------------------	0	----R-------K-NI-----E----------NQ-L---------N------AMS---------------------------------------------------------------------GNNPER-IK-F-----------------------------------	0	FALSE
YP_007164707.1	Cyanobacterium stanieri PCC 7202	NC_009012	csx1	-	Y	FALSE	No	---------------------------------------------------------------------------------------------------------------------------------------------------------------------------------------------	0	---------------------------------------------------------------------K------NY-------N---Y------S-------------------------------------------------------------------------	0	FALSE
YP_007164708.1	Cyanobacterium stanieri PCC 7202	NC_009012	csx1	Y	-	FALSE	No	---------------------------------------------------------------------------------------------------------------------------------------------------------------------------------------------	0	------------------------------------------------------------------------------------------------------------------V-----------------N-L----LD--G----Y-----V-------K-------	0	FALSE
YP_001801771.1	Cyanothece sp. ATCC 51142	NC_017304	csx1	N	S	FALSE	No	-I------NR-------I--------------V-----------------M-L----------------------------------------------------------------------------------------------------------------------------------------	0	---------------------------------------------------------------------N------HL-------S-------------------------Q-----------------I-------------T----L-----L---------------	0	FALSE
YP_002478293.1	Cyanothece sp. PCC 7425	NC_017304	csx1	L	-	FALSE	No	-G-------L-------------Y-------------G--------V----QLYE-----LL-----------------------------------------K-EAR-S---DWQI------------------------------------------------------------------------	0	----N------------------------------------------------------------------------Q---------------------------------RNELFHRIEG------L----------------------------------Q-------	0	FALSE
YP_007148950.1	Cylindrospermum stagnale PCC 7417	NC_017304	csx1	I	L	FALSE	No	------------------------------------I----SDKMTI-----L---------K---K-L---NFP---------------------------------V-NSF----------------------------------------------------------------------------	0	----------------------------------------------------------------------------------------------------------------------------RN------F-G----LI--A----W-----L-------K-------	0	FALSE
YP_007150817.1	Cylindrospermum stagnale PCC 7417	NC_017304	csx1	K	L	FALSE	No	-EF-----DV-------------A-------------------------F-I--I--------------------------------------------------------------------------------------------------------------------------------------	0	---------------------------------------------------------------------K------SH--------------------------------K-----------------LCKQK-L----FE--A----H---------------------	1	FALSE
YP_007150818.1	Cylindrospermum stagnale PCC 7417	NC_017304	csx1,csx20	Y	-	FALSE	No	---------------------------------------------------------------------------------------------------------------------------------------------------------------------------------------------	0	--------------------------------------------------------------------------------------------------------------------------------------------------------------------------	0	FALSE
YP_604428.1	Deinococcus geothermalis DSM 11300	NC_022576	csx1	Y	H	FALSE	No	--------V--------S--------------V---L--------------------------------------------------------------------------------------------------------------------------------------------------------	0	---------------------------------------------------------------------K------HR-------E---D------A-----------------E-----------------R-L----LG--Q----Y-----A-------K-------	0	FALSE
YP_001528633.1	Desulfococcus oleovorans Hxd3	NC_019776	csx1	M	G	FALSE	No	-R------PV-------E---------------------------------------------------------------------------------------------------------------------------------------------------------------------------	0	---------------------------------------------------------------------E------RF-------N---S----------------------L------------------KS-K----IK--A----V-----L-------Q-------	0	FALSE
YP_001528626.1	Desulfococcus oleovorans Hxd3	NC_022576	csx1	M	G	FALSE	No	NA------A-------------------------------------PEK--L--P------------A-------GL----------------------------------------------------------------------------------------------------------------	0	----S-------K-TI-----K----------IS-M---------A------AGY---------------------------------------------------------------------SLLKEMGDD-L-----------------------------------	0	FALSE
YP_003192348.1	Desulfotomaculum acetoxidans DSM 771	NC_019777	csx1	I	G	FALSE	No	GDI-----QVELL---------------------------------P--E--S--I----RDK---YEA-------M----------------------------------------------------------------------------------------------------------------	0	-----------------------------------------------------------------------------------------------------------G-----------------LWANF--E-L----I------------------------------	0	FALSE
YP_003192358.1	Desulfotomaculum acetoxidans DSM 771	NC_019778	csx1	Y	D	FALSE	No	-------------------------------------Y-------TA-INH-IEP---------------------------------------D---RIL-V---LTSKEG------RALLTE---------------------------I-TT----------------------------------	0	---------------------------------G------------------------------------------------------------------YSGGIEVVEV------KD--P------------------F------------------------------	0	FALSE
YP_004496378.1	Desulfotomaculum carboxydivorans CO-1-SRB	NC_019778	csx1	Y	S	FALSE	No	LSI------S---------------------------------S--S--V--K---------V----------LK-EI---------------------------------------------------------------------------------------------------------------	0	----------------------------------------------------------------------------------------------------------------------------KIFGKLAE----------------------Q-------T-------	0	FALSE
YP_004515867.1	Desulfotomaculum kuznetsovii DSM 6115	NC_005140	csx1	-	G	FALSE	No	--------R--------L-----A--------C---R--------------------------------------------------------------------------------------------------------------------------------------------------------	1	---------------------------------------------------------------------A------LF-------K---Q------------------------E-----------------Q-T----VA--N----Q-----L-------R-------	0	FALSE
YP_004515868.1	Desulfotomaculum kuznetsovii DSM 6115	NC_010546	csx1	-	G	FALSE	No	---------------------------------------------------------------------------------------------------------------------------------------------------------------------------------------------	0	---------------------------------------------------------------------R------QL-------A---N------A-------------------------------------------------------------------------	0	FALSE
YP_001112984.1	Desulfotomaculum reducens MI-1	NC_011880	csx1	Y	S	FALSE	No	--------A--------C-----K--------C------------------------------------------------------------------------------------------------------------------------------------------------------------	1	----V-------W-VQ-----D----------IL-I---------H------KKK--------N---DNL------YYSDYL---T---I------YR------------E-----------------KNNKE-M----IP--Q----S---------------------	0	FALSE
YP_004112330.1	Desulfurispirillum indicum S5	NC_019757	csx1	S	H	FALSE	No	H----------YEA-------------------------------------------------------------------------------------------------------------------------------------------------------------------------------	0	----K-------W-HS-----T----------LN---------------------------------------------DNR---K-------------------------R-----------------SLHP-L----VE--N----G-----Y---------------	0	FALSE
YP_002428485.1	Desulfurococcus kamchatkensis 1221n	NC_019757	csx1	W	-	FALSE	No	-VK-----GR-L---------------------------------LKGS--K--I-----------A-------VE-L---------------------------------------------------------------------------------------------------------------	0	----T-----------------------------------------------------------------------------------------------------------------------GTIENA-RR-----------------------------F-------	0	FALSE
YP_002250070.1	Dictyoglomus thermophilum H-6-12	NC_019757	csx1	S	R	FALSE	No	---------KIET----L------------------------------K---D--F-----N-------------------------------------------------------------------------------------------------------------------------------	0	-------------------------------------------------------------------------------TN----------------------------V-----------------ILC-NE-L----EK--F--------------------------	1	FALSE
YP_002352508.1	Dictyoglomus turgidum DSM 6724	NC_008025	csx1	-	H	FALSE	No	E----------ALT---I--------------I-----------------I---L--------------------------------------------------------------------------------------------------------------------------------------	0	----N-------R-RQ-----K----------VK---------------------------------------------EVY---I-------------------------K-----------------V----L----PE--D----W-----M---------------	0	FALSE
YP_002352509.1	Dictyoglomus turgidum DSM 6724	NC_009943	csx1	S	R	FALSE	No	-KL-----FQ-E---------------------------------N---S--A--S-----------I-------IL----------------------------------------------------------------------------------------------------------------	0	----------------------------------------------------------------------------------------------------------------------------QTFKK--GE-I-----------------------------------	0	FALSE
YP_007801034.1	Faecalibacterium prausnitzii SL3/3	NC_009943	csx1	L	Y	FALSE	No	--------A--------L-----T--------C---A--------------------------------------------------------------------------------------------------------------------------------------------------------	1	---------------------------------------------------------------------G----------EM---R---R----------------------V-----------------NGQ-S----VN--Q----S-----V-------L-------	0	FALSE
YP_007801036.1	Faecalibacterium prausnitzii SL3/3	NC_013216	csx1	P	G	FALSE	No	-HE-----AR-P---------------------------------F---T--V--N-----------L-------CL----------------------------------------------------------------------------------------------------------------	1	----L-------T-EA-----Q----------EY-L---------T---------------------AAV------E----------------------------Q-----------------GELLLDLTRK---------------D---------------------	0	FALSE
YP_005841527.1	Fervidicoccus fontis Kam940	NC_013216	csx1	W	-	FALSE	No	---------ACSQ----I------------------------------K---D--S-----V-------------------------------------------------------------------------------------------------------------------------------	1	----SND-----V-IM-----Y----------LD-E---------F------DK---------------K------IAR----------------------------K-----------------IY---RRV--SRA-F------------------------------	0	FALSE
YP_001410888.1	Fervidobacterium nodosum Rt17-B1	NC_015565	csx1	Y	H	FALSE	No	--V----------I---N-----CYL------F-----------------C---Y--------------------------------------------------------------------------------------------------------------------------------------	1	-------------------------------------------------------------------------------LAC---R-------------------------E-----------------AA----FLN-AA--K----S-----S---------------	1	TRUE
YP_005471727.1	Fervidobacterium pennivorans DSM 9078	NC_015573	csx1,Response regulator containing	Y	-	FALSE	No	---------ER--E---A------I-----------------------S---V--S-----N-------------------------------------------------------------------------------------------------------------------------------	0	F---GFNKDSL-P-SP-----Q----------NI-Q---------------------------R---EIQ---------------------------------------------------------NLIEKD-FE------------------S-------I-------	0	FALSE
YP_003249635.1	Fibrobacter succinogenes subsp. succinogenes S85	NC_009253	csx1	Y	H	FALSE	No	-WL-----G---SL----------GV----------F--------------L-----------------------------------------------------------------------------------------------------------------------------------------	0	-------DSSA-R-SH-----A----------AV-F---------L------NML--------Q---H----------PADF----------------------------E-----------------AE----NETI-AM--------LK-------------------	0	FALSE
YP_005821955.1	Fibrobacter succinogenes subsp. succinogenes S85	NC_015573	csx1	Y	H	FALSE	No	----------EWLG---S-----L-G-----------------------V---F--L------------------------------------------------------------------------------------------------------------------------------------	0	-----EKDSSA-R-SH-----A----------AV-F---------L------NML---------------------QHPA----------------------------D-----------------FE---AE-NETI-AM-----------------------------	0	FALSE
YP_004603820.1	Flexistipes sinusarabici DSM 4947	NC_011766	csx1	Y	H	FALSE	No	--N----------I---K-------N------S----I-------------------------------------------------------------------------------------------------------------------------------------------------------	0	D--------------------------------------------------------------------E------F----Y---N------------------------------------------------------------------------------------	0	FALSE
YP_004603562.1	Flexistipes sinusarabici DSM 4947	NC_014836	csx1	-	T	FALSE	No	--------V--------A-----V--------C---Y--------------------------------------------------------------------------------------------------------------------------------------------------------	1	---------------------------------------------------------------------T------GL-------G---E------KE----------------R-----------------D-V----LT--G----T-----F-------Y-------	0	FALSE
YP_001505726.1	Frankia sp. EAN1pec	NC_011297	csx1	W	-	FALSE	No	---------------------------------------------------------------------------------------------------------------------------------------------------------------------------------------------	0	---------S-----------------------------------------------------------V----------AV---D---V----------------------T-----------------GG----TK-LM--------SL------------AM-----	0	FALSE
YP_004421201.1	Gallibacterium anatis UMN179	NC_011661	csx1	-	G	FALSE	No	--------V--------L-----F------------L--------------------------------------------------------------------------------------------------------------------------------------------------------	0	---------------------------------------------------------------------Q------TF-------R---S------EE----------------K-----------------N-Q----KA--E----D-----I-------L-------	0	FALSE
YP_004421202.1	Gallibacterium anatis UMN179	NC_011661	csx1	A	G	FALSE	No	--D----------R---R-------M------C----D-------------------------------------------------------------------------------------------------------------------------------------------------------	1	R--------------------------------------------------------------------S------V----I---S---E------S----------------------------------RN----E-IK--K------S---L---------Q-----	0	FALSE
YP_007400657.1	Geobacillus sp. GHH01	NC_021020	csx1	Y	H	FALSE	No	-TM-------LE-E-------------------------------N---A--V--T-----------A-------VC----------------------------------------------------------------------------------------------------------------	1	RG--DVHSAIEIL-LR-----D----------IP-K---------------------------E---EWR----------------------------------V----------------------RSVE---RV----E----------------------QI-----	0	FALSE
YP_002948507.1	Geobacillus sp. WCH70	NC_021020	csx1	Y	H	FALSE	No	LT-------ML-S-------------------------------ENVVT--A--I-----------C-------YA-F---------------------------------------------------------------------------------------------------------------	1	-T--NVMIRDD---------------------LH-S---------V---------------------IRI------I----------------------------I-----------------RK---TKKE---EW---K--V--------------------H-----	0	FALSE
YP_004130962.1	Geobacillus sp. Y412MC52	NC_017461	csx1	Y	H	FALSE	No	E----------NA----------VT-------A-----------------V---C--------------------------------------------------------------------------------------------------------------------------------------	1	------HSAIEIL-LR-----D----------IP-K---------E------EWR---------------------V--R----------------------------S-----------------VE---RV--E---QI--------ID---F-------LSP-----	0	FALSE
YP_003252327.1	Geobacillus sp. Y412MC61	NC_009718	csx1	Y	H	FALSE	No	E----------NA----------VT-------A-----------------V---C--------------------------------------------------------------------------------------------------------------------------------------	1	-------SAIEIL-LR-----D----------IP-K---------E------EWR--------V---------------RS----------------------------V-----------------ER---V--EQ---I--I------D---F-------LSP-----	0	FALSE
YP_004588081.1	Geobacillus thermoglucosidasius C56-YS93	NC_017095	csx1	Y	H	FALSE	No	-N----------VV---T-----AICRA---------------------F---Q--L------------------------------------------------------------------------------------------------------------------------------------	1	--------DLHSA-IR-----I----------II-R-------------------------------------------RTK----------------------------K-----------------EE----WEVH-----S----V-----P--------F------	0	FALSE
YP_008714015.1	Gloeobacter kilaueensis JS1	NC_013410	csx1	S	S	FALSE	No	---------------------------------------------------------------------------------------------------------------------------------------------------------------------------------------------	0	---------------------------------------------------------------------S------D----F---N---R------R----------------I-----------------LE----A-IL--E------Y---F---------N-----	0	FALSE
YP_008714011.1	Gloeobacter kilaueensis JS1	NC_017448	csx1	-	-	FALSE	No	---------KS-------E----L-L---------------------I---R--F-----G-----------L--------------------------------------------------------------------------------------------------------------------	0	------WGGLKEG-ID-----K----------CL-N---------Y------PKP---------------------ALNR----------------------------R-----------------FF---DA--N---AN--------L----L---------------	1	FALSE
YP_001002220.1	Halorhodospira halophila SL1	NC_009921	csx1	L	R	FALSE	No	--------D--------T-----H--------S---T--------------------------------------------------------------------------------------------------------------------------------------------------------	0	---------------------------------------------------------------------A------VW-------R---A------I-----------------E-----------------S-V----WN--G----L-----I-------K-------	0	FALSE
YP_001002210.1	Halorhodospira halophila SL1	NC_015672	csx1	-	G	FALSE	No	--L----------V----V--------E----C----K-------------------------------------------------------------------------------------------------------------------------------------------------------	1	-Q-------------------------------------------------------------------Q------L----Y---K---LD---------------------S-----------------IG----DN-LR--------GF------------F------	0	FALSE
YP_001002212.1	Halorhodospira halophila SL1	NC_015672	csx1	P	G	FALSE	No	---------------------------------------------------------------------------------------------------------------------------------------------------------------------------------------------	0	---------------------------------------------------------------------S----------NY-------FE---------------------R-----------------TR----SR-LN--------KA------------I------	0	FALSE
YP_007167750.1	Halothece sp. PCC 7418	NC_015460	csx1	Y	H	FALSE	No	-W----------I----VS-------AF--------CY---LEKVDY----L-----------------------------------------------------------------------------------------------------------------------------------------	1	Q---------LGK-MI-----G----------LN-----------------------------------R----------NF-------EQ---------------------P-----------------II----TF-VQ--------DA---E-------V-L-----	0	FALSE
YP_002509254.1	Halothermothrix orenii H 168	NC_015460	csx1	Y	H	FALSE	No	---------------------------------------------------------------------------------------------------------------------------------------------------------------------------------------------	0	K---------E---------------------------------------------------------------------FY-------LK---------------------V------------------K----EF-IS--------NN---YP------Y-L-----	0	FALSE
YP_006223319.1	Helicobacter cetorum MIT 00-7128	NC_020210	csx1	-	H	FALSE	No	--I------A-------KN-----R---------------------D---G--N--Y-----------I-------E----------------------------------------------------------------------------------------------------------------	0	----SKFAWSEER-VI-----I----------RG-K---------E------R---------------RI------------------------------------------------------EA---NEKV---K---N--------R----V---------------	0	FALSE
YP_007601845.1	Helicobacter cinaedi ATCC BAA-847	NC_012793	csx1	N	N	FALSE	No	------------------------------------I--------------------------------------------------------------------------------------------------------------------------------------------------------	0	---------------------------------------------------------------------Q------TS-------K---D------S-------------------------------------------------------------------------	0	FALSE
YP_006236042.1	Helicobacter cinaedi PAGU611	NC_014915	csx1	N	H	FALSE	No	--------Y--------I-----F--------F---V--------------------------------------------------------------------------------------------------------------------------------------------------------	0	------------------------------------------------------------------------------------------------------------------G-----------------S-V----AI--T----Y---------------------	0	FALSE
YP_001543470.1	Herpetosiphon aurantiacus DSM 785	NC_013411	csx1	-	G	FALSE	No	--------G--------K-----S--------Q---L--------------------------------------------------------------------------------------------------------------------------------------------------------	0	--------------------------------------------------------------------------------------------------------------------------------------------------------------------------	0	FALSE
YP_001544693.1	Herpetosiphon aurantiacus DSM 785	NC_015660	csx1	-	L	FALSE	No	-W----------L----V--------SL--------A--------------------------------------------------------------------------------------------------------------------------------------------------------	0	---------------------------------------------------------------------D----------YY-------Q-----------------------------------------D----TA-VN--------S-----F-------S------	0	FALSE
YP_001545246.1	Herpetosiphon aurantiacus DSM 785	NC_022600	csx1	V	-	FALSE	No	K---------LD-Y----------------------------Q---HF-S--V--------P----------VL-IAM---------------------------------------------------------------------------------------------------------------	0	EKAGQRYLSK---------------------------------------------------------------------------------------------------------------------QQ--A---G---L---C-------------------I------	1	FALSE
YP_001545247.1	Herpetosiphon aurantiacus DSM 785	NC_022600	csx1	L	G	FALSE	No	----------N-V-----------PF-I-----------------------------------------------------------------------------------------------------------------------------------------------------------------	0	-------DDNWLK-QQRIGTIK----------IG-Q---------------------------S---G-L------Q---------------------------R-----------------LL---SMYA---P--N-----------DP---QV--------Q-----	0	FALSE
YP_001012909.1	Hyperthermus butylicus DSM 5456	NC_008789	csx1	W	H	TRUE	No	-E------T----L---R-----H---------------------T---A--I--I-----------E-------SI----------------------------------------------------------------------------------------------------------------	0	----SKL-----K-KKLKANLI----------P-------------------------------------------------------------------------------------------TE---WTPL-------A--------T----V---------------	0	FALSE
YP_005846178.1	Ignavibacterium album JCM 16511	NC_008789	csx1	Y	-	FALSE	No	E----------F-T-----------IS-----L-----------------I---L--------------------------------------------------------------------------------------------------------------------------------------	0	-K-------TNR------EIISQSFRIKAQDI--------------------PE---------D---K---------------------------------W-----------------YE---PAAG--N---V--E--L---------------V-------------	0	FALSE
YP_001434916.1	Ignicoccus hospitalis KIN4/I	NC_008789	csx1	W	-	FALSE	No	------------------E-------R---------L-----K-----C----KL-E---EL----R------------------------------------K-YIMDGW--LP----YSFLRV------GS--------------------------------------------------------	1	---------------EVSGG----GE-SI-------------------------------------------------R----------------------------KK---LQEE--A--L--W-W-------AV---W------------------------------	0	FALSE
YP_003590065.1	Kyrpidia tusciae DSM 2912	NC_011899	csx1	W	D	FALSE	No	-A-----------------------L----------N-----E--I-----I----M---L-A---RL----V---------------------------------D-L--IK----------------------------------------------------------------------------	0	---------------DDNDRKRFLEPL----DN--K---------T--------------------------------------------------P-----------------SA---ES--VF-----------------------KA-----L--------------	0	FALSE
YP_003590513.1	Kyrpidia tusciae DSM 2912	NC_017737	csx1	Y	H	FALSE	No	---------Q-E-----------LI-IT----A---VG---L------A---F--G-----L-------------------------------------------------------------------------------------------------------------------------------	0	-------DRI------E---------------------------------------------------------------EL---------------------------V-----------------TV---A----Q-K--L------A-----A------N-------	0	FALSE
YP_003589230.1	Kyrpidia tusciae DSM 2912	NC_019779	csx1	Y	H	FALSE	No	----------E-L-----------VI-T---------------------A---V--C------------------------------------------------------------------------------------------------------------------------------------	1	H-------DRE------D----------VARHLH-Y---------A------SKL--------K---D----------KR-P---M------------------------D-----------------SS----SESY-NME------L-----V-N-------------	0	FALSE
YP_003163979.1	Leptotrichia buccalis C-1013-b	NC_020555	csx1	-	Q	FALSE	No	I-------I--N--L---------------------------------------------------------------------YK--------S-----IA----EFK-D------YTKYTN------------------------ALENT----KM-----I-------------------------	0	----------------------------------------------------------------------------------------------------DE--KL--S--K--I-M------RK--I---------------S------------E-----AY------	0	FALSE
YP_088831.1	Mannheimia succiniciproducens MBEL55E	NC_009972	csx1	-	-	FALSE	No	-E----------L----D---------VV-------F-------------M------------------------------------------------------------------------------------------------------------------------------------------	0	-C-------KT--------------------------------------------------------------------MN----F---E---------------------N-----------------E-----EN---SAK-L-----Q-----G------Y------	1	FALSE
YP_088830.1	Mannheimia succiniciproducens MBEL55E	NC_017761	csx1	V	G	FALSE	No	---------------------------------------------------------------------------------------------------------------------------------------------------------------------------------------------	0	--M-------D----------------------------------------------------------N----------DL-------KD---------------------V-----------------LS----ES---RT------D-----I-------R------	0	FALSE
YP_004368753.1	Marinithermus hydrothermalis DSM 14884	NC_008818	csx1	Y	G	FALSE	No	--L----------S----P---------EE--E---AA-------------L-----------------------------------------------------------------------------------------------------------------------------------------	0	--T-------DEI--------------------------------------------------------R----------VG-------PK---------------------L-----------------GL----LE---V-L-----A-----F-------L------	0	FALSE
YP_004367055.1	Marinithermus hydrothermalis DSM 14884	NC_009972	csx1	-	G	FALSE	No	-K---------------P---------DA-------W--------------------------------------------------------------------------------------------------------------------------------------------------------	0	---------------------------------------------------------------------------------------------------------------------------------------PQ---G-V-----P-----E-------Y-L-----	0	FALSE
YP_004367062.1	Marinithermus hydrothermalis DSM 14884	NC_009972	csx1	A	A	FALSE	No	---------------------------------------------------------------------------------------------------------------------------------------------------------------------------------------------	0	-T-------KT--------------------------------------------------------------------GD----F-------------------------------------------------QA---H-I-----A-----K-------Y-S-----	0	FALSE
YP_004368752.1	Marinithermus hydrothermalis DSM 14884	NC_009972	csx1	-	H	FALSE	No	---P----------N----S---------A--W-----V------------------------------------------------------------------------------------------------------------------------------------------------------	0	---------------------------------------------------------------------Q------I----Y---K----K-----V-------------------------------------------------------------------------	0	FALSE
YP_005096148.1	Marinitoga piezophila KA3	NC_015577	csx1	N	N	FALSE	No	-------L--------I-----D--------L---H----L----------------------------------------------------------------------------------------------------------------------------------------------------	0	---K-------E-KR-----E----------RI-F--------------------------------------W--E------D---S-------LK----------------------------------R-N----EI--A----E-----R-------L-------D	0	FALSE
YP_005096158.1	Marinitoga piezophila KA3	NC_017464	csx1	Y	L	FALSE	No	----------------------------------------------YL-N----------------------------------I-----V--KNQ--KLEHYL-YY----DKD-K------KLVRIKDFNDPDFY-LS----------DIYYD----FQ-----V-----------------------	0	----------------------------------------------------------------------------------------------------KD--K-Y--N--N--I-I------LD--S---------------D-----------S-----L-A-----	0	FALSE
YP_007878954.1	Meiothermus ruber DSM 1279	NC_009776	csx1	Y	G	FALSE	No	----------L--E-----------LF--L------------------Q---H--R-----L-------------------------------------------------------------------------------------------------------------------------------	0	-------DTE------K----------PDFPGLC-A--------------------------------------------AN---------------------------H-----------------TS---I----E--D--L-----Q-----E------K-------	1	FALSE
YP_007878958.1	Meiothermus ruber DSM 1279	NC_014098	csx1	L	G	FALSE	No	---P----------Q----A---------A---------------------------------------------------------------------------------------------------------------------------------------------------------------	0	---G-----------------------------------------------------------------L------K----D---R----L-----S----------------L-----------------AA----T-I--D-G-----V-----L-------------	0	FALSE
YP_003506023.1	Meiothermus ruber DSM 1279	NC_014098	csx1	Y	G	FALSE	No	--L----------F----L---------QH-------R-------------L-----------------------------------------------------------------------------------------------------------------------------------------	0	--E-------KPD------F----------PGLC-A---------------------------------A----------NH-------TS---------------------I------------------E----DL---Q-E-----K-----Y-------Q------	1	FALSE
YP_003506027.1	Meiothermus ruber DSM 1279	NC_014098	csx1	L	G	FALSE	No	---P----------Q----A---------A---------------------------------------------------------------------------------------------------------------------------------------------------------------	0	---G-----------------------------------------------------------------L------K----D---R----L-----S----------------L-----------------AA----T-I--D-G-----V-----L-------------	0	FALSE
YP_003684133.1	Meiothermus silvanus DSM 9946	NC_006300	csx1	R	G	FALSE	No	GLRGL---KET-L----A---------LA-------F-------------D---L--------------------------------------------------------------------------------------------------------------------------------------	0	A-------Q----------------------------------------------------------------------R-L---Y------------------------G-----------------DY-----A---Q-R--L-----Q-----G------L------	0	FALSE
YP_003686695.1	Meiothermus silvanus DSM 9946	NC_006300	csx1	Y	H	FALSE	No	----M---------V----S---------F--A------------------------------------------------------------------------------------------------------------------------------------------------------------	0	---------------------------------------------------------------------I------Q----Y---K------------------------------------------------------------------------------------	0	FALSE
YP_003684130.1	Meiothermus silvanus DSM 9946	NC_013192	csx1	L	S	FALSE	No	----------L--Q-----------HR--I------------------A---V--N-----G-------------------------------------------------------------------------------------------------------------------------------	0	-------TPE------E----------QDHLRQS-L---------A------RWL--------K----------------RS---------------------------L-----------------EE---I----K--P--I-----T-----K------L-------	0	FALSE
YP_004409723.1	Metallosphaera cuprina Ar-4	NC_015387	csx1	-	-	FALSE	No	--------A------------------------------------------------------------------------------------------------------------------------------------------------------------------------------------	0	------------------------------------------------------------------------------------------------------------------A-----------------H-V----VT--S----I-----I---------------	0	FALSE
WP_054837237.1	Metallosphaera hakonensis JCM 8857 = DSM 7519	NZ_CP029287	csx1	Y	H	FALSE	Yes	--------V-------A------K----C------L---------------------------------------------------------------------------------------------------------------------------------------------------------	1	-----------------------------------------G-T----Y----K-E--C-------D-----------------E--I----T---N---------D--------I--L---R-----------------------------------------------	1	TRUE
YP_001191238.1	Metallosphaera sedula DSM 5348	NC_015387	csx1	S	-	FALSE	No	--------V--------V-----T--------S---I--------------------------------------------------------------------------------------------------------------------------------------------------------	0	-----------------------------------------------------------------------------Y-------N---E------I-----------------Q-----------------S-K----MK--D----F---------------------	0	FALSE
YP_001191239.1	Metallosphaera sedula DSM 5348	NC_015387	csx1	Y	H	FALSE	No	-V---------K--Q-----------EI----S----------------H---I---------------------------------------------------------------------------------------------------------------------------------------	0	Q-------DRF--------------------------------------------------------------------E-K---Y------------------------S-----------------NV----------------------------------------	0	FALSE
WP_009070326.1	Metallosphaera yellowstonensis MK1	NZ_JH597761	csx1	Y	H	FALSE	Yes	--------V-------A------K----C------L---------------------------------------------------------------------------------------------------------------------------------------------------------	1	-----------------------------------------G-T----Y----K-E--C-------D-----------------E--I----T---N---------D--------I--L---R-----------------------------------------------	1	TRUE
YP_003423920.1	Methanobrevibacter ruminantium M1	NC_015387	csx1	-	G	FALSE	No	-D--Q---------L--Q-----T------------------Q---K--E--F--------K----------VN-ISS---------------------------------------------------------------------------------------------------------------	0	-SKA-----H-----------ARDNYDEILDF-----------------------------------------------------------------------------------------------I--D-Y---N---S--S----L--------------KE-----	0	FALSE
YP_003128282.1	Methanocaldococcus fervens AG86	NC_021081	csx1	-	-	FALSE	No	----E---------I----S---------Y--W-----I------------------------------------------------------------------------------------------------------------------------------------------------------	0	---------------------------------------------------------------------T------N----Y---G----N-------------------------------------------------------------------------------	0	FALSE
YP_003128284.1	Methanocaldococcus fervens AG86	NC_021081	csx1	W	D	FALSE	No	--I---------E----D---------MS-------E-------------I---L--------------------------------------------------------------------------------------------------------------------------------------	0	-K-------NEV------N----------SICKS-I-------------------------------------------KN----Y---V---------------------R-----------------K-----KE---K-L-----R-----E-------W-I-----	1	FALSE
NP_248676.1	Methanocaldococcus jannaschii DSM 2661	NC_013946	csx1	W	H	TRUE	No	---N---------P----N---------SQ-------Y-------------I-----------------------------------------------------------------------------------------------------------------------------------------	0	--I-------N----------------------------------------------------------T----------KY-------KE---------------------E------------------EL-S-EI---L-G-----N-----WT-----PIYK----	0	FALSE
NP_248684.1	Methanocaldococcus jannaschii DSM 2661	NC_013946	csx1	Y	H	FALSE	No	---N------I------------------------------------------------------------------------L----------NI-----Q---II----RKI-I------KAYN--FE---------------------SNEIY----W----------------------------	0	-------------------------------------------------------------------------------------------------DF---VS--G-Y--L--L---N--K------NN--K---------------------C----------N----	1	FALSE
YP_003458005.1	Methanocaldococcus sp. FS406-22	NC_016751	csx1,Domain of unknown function (DU	-	-	FALSE	No	---L-------------------K---N----I-----E-------LPD--FD-KVI----EE---LKL---SVKNNPNEKTLKL----------------L-K----NI---L---NM----QII-K-------------------------------------------------------------	0	---------------KIIKAYN----FE-DN-------------------------------------------------E----------------------------EY---WN--F-V--R--N--Y-L--------L-----------------------------	0	FALSE
YP_003458012.1	Methanocaldococcus sp. FS406-22	NC_016751	csx1	W	H	TRUE	No	--E---------N----P---------NA-------Q-------------F---I--------------------------------------------------------------------------------------------------------------------------------------	0	-I-------VN--------------------------------------------------------------------TK----Y---KA-----N--------------E-----------------L-----SE---I-I-----E-----N-------W-I-----	0	FALSE
YP_003247485.1	Methanocaldococcus vulcanius M7	NC_014212	csx1	-	-	FALSE	No	----L-------------------K---S-------K----I-----V----KK-VI---D-A---------------------------------------Y-N----LN---D---DE----NSW--------------------------------------------------------------	0	---------------NFVKCNLL----HK-EN-------------------------------------------------R----------------------------CS---NE--N-L--K--K---L---I-------NL-----F-------------------	1	FALSE
YP_003247492.1	Methanocaldococcus vulcanius M7	NC_014212	csx1	W	H	TRUE	No	--------N--------I-----L--------V------------------------------------------------------------------------------------------------------------------------------------------------------------	0	---------------------------------------------------------------------K------KW-------V---P------IY----------------K-----------------F-R----V------------------------------	0	FALSE
YP_003247559.1	Methanocaldococcus vulcanius M7	NC_014213	csx1	Y	H	FALSE	No	---Y---------RM--LI---------SS-------A-------------L-----------------------------------------------------------------------------------------------------------------------------------------	0	--N-------W----------------------------------------------------------N----------EF-------AK---------------------K-----------------NK----EL---I-K-----E-----T--------I-----	0	FALSE
YP_001325267.1	Methanococcus aeolicus Nankai-3	NC_009440	csx1	S	G	FALSE	No	-V--D---------K--G-----V------------------N---R--NSLF--------Y-------L--V-GYL-I--------------------------------------------------------------------------------------------------------------	0	KKG-----F-----------KKYKPIHDIIIKL------------------------------------------------------------------------------------------------N-N---N---N---K------T-------------------	0	FALSE
YP_001325266.1	Methanococcus aeolicus Nankai-3	NC_015435	csx1	-	-	FALSE	No	--------K--L-----------AN--F------------------I---E--E--K-----------C-------K----------------------------------------------------------------------------------------------------------------	1	-----TYY------R----------TTINTPLYY-E---------L------IS-----------------------------------------------------Y-----------------LY---GN---Y-S---D--E---------IRV-----YEK-----	0	FALSE
YP_003707185.1	Methanococcus voltae A3	NC_009440	csx1	Y	M	FALSE	No	-G---------K--L-----------II----I----------------E---C--K------------------------------------------------------------------------------------------------------------------------------------	1	G-------DVA------K----------SHNY-----------------------------------------------S-T---Y------------------------A-----------------TC----------------------------------------	1	TRUE
NP_614601.1	Methanopyrus kandleri AV19	NC_013790	csx1	V	T	FALSE	No	-D---------Y--L-----------ED----L----------------T---S--L------------------------------------------------------------------------------------------------------------------------------------	0	A-------AVN------A----------LASYYV-V-------------------------------------------K-G---L------------------------R-----------------EL----RD---D-Y--A-----H-----------R-------	0	FALSE
YP_005920688.1	Methanosaeta harundinacea 6Ac	NC_013887	csx1	P	-	FALSE	No	---------------------------------------------------------------------------------------------------------------------------------------------------------------------------------------------	0	-----------------------------------------------------------------------------------------------------------------------------------TG----M-K--S-Q-----Y-----L--------A----	0	FALSE
YP_843081.1	Methanosaeta thermophila PT	NC_013156	csx1	-	L	FALSE	No	-----------------------H---P----G--------F-----L----YT-AL---R-N--------------------------------------V-N----PE---L---CL----VIA-S-------------------------------------------------------------	1	---------------HETVGRWDELARMASYS----------------------------------------------G------------------------DF---DV--K-E--M--D---A---------------------------------------------	0	FALSE
YP_843074.1	Methanosaeta thermophila PT	NC_013887	csx1	-	G	FALSE	No	----M-----T--------D---Q--S------------------L---R--I---V-----------E------CK----------------------------------------------------------------------------------------------------------------	1	----QEH-----D-----------REGSD-----------------------------------------------------------------------------------------------TL---YK------------I------E-----------A-------	0	FALSE
NP_616860.1	Methanosarcina acetivorans C2A	NC_015151	csx1	Y	A	FALSE	No	--K-------------------------E-I----VR----I-----GT----AQI-N------FE---------------------------------------------------------------------------------------------L----SESFPP--E-II-----D-------	0	-----------L-----------------S-E----IK--K----R---------------------------------------------------------------------YPELIII-----------A-G------------S---Y---Y-----DQKGHNVC	1	FALSE
NP_616861.1	Methanosarcina acetivorans C2A	NC_015578	csx1	I	G	FALSE	No	-------S--------V-----L--------I---C----R----------------------------------------------------------------------------------------------------------------------------------------------------	1	-------------------------------------------------------------------------S--F------R---K-------KA----------------------------------D-I----LF--V----P-----S-------Y-------N	0	FALSE
YP_502203.1	Methanospirillum hungatei JF-1	NC_013156	csx1	L	H	FALSE	No	----M---------V----S---------A--V-----I------------------------------------------------------------------------------------------------------------------------------------------------------	0	--D-------AEE------A----------LHAL-T---------I------RKK--------R-------K----------NY-------KS-------------------S-----------------PMV-RRLE--Q-I-----T-----G--------WEK----	0	FALSE
NP_276204.1	Methanothermobacter thermautotrophicus str. Delta H	NC_000909	csx1	-	S	FALSE	No	----P---------D----K---------Y--A-----M------------------------------------------------------------------------------------------------------------------------------------------------------	0	---K-------HL-A-----L----------K---------------------------------------N----A------Y-R---LL-E---C----------------E-----------------GH-----DV--G-R-----A-----F--------G----	1	FALSE
YP_004577035.1	Methanothermococcus okinawensis IH1	NC_000909	csx1	G	G	FALSE	No	DYLEK--------ET----D------------------W-----N--G---R--------K-------EP---NNR-V---------------------------------L-----------------------------------------------------------------------------	0	WI-----L-----------GYMVNKGK--------------------------------------------------------------------------------------------------------K---E--W---K------K--------------Y-----	0	FALSE
YP_004577036.1	Methanothermococcus okinawensis IH1	NC_013407	csx1	-	G	FALSE	No	--N---------NN----T------------------I-----N--Y---K-----I----------NIN--TPL-Y--------------------------------Y-K----L------------------------------------------------------------------------	0	-----K-----------YLYGNYSDEI-------------------------------------------------------------------------------------------------------------R---V---Y-----------------EK------	0	FALSE
YP_004484854.1	Methanotorris igneus Kol 5	NC_013407	csx1	Y	H	FALSE	No	A---------R---D----------LP--K------------------N--------------------------------------------------------------------------------------------------------------------------------------------	0	-------EDE------K--------------------------------------------------------------------K---K-------------------N-----------------LE-----LL--K-K--I-----V------D--------H----	0	FALSE
YP_004484855.1	Methanotorris igneus Kol 5	NC_013407	csx1	-	-	FALSE	No	--G------L--------SQ----I------------------K---L--L---I-----------G------RN--AV--------------------------------------------------------------------------------------------------------------	0	--GKG-----V-----------WDNNIKESFVKF-SDE-------H------K--------------GK---------------------------L-----------------LI----LT--S-D--K--N----F---T------------H-N--------L----	0	FALSE
YP_007121819.1	Microcoleus sp. PCC 7113	NC_009635	csx1	Y	-	FALSE	No	---------------------------------------------------------------------------------------------------------------------------------------------------------------------------------------------	0	--------------------------------------------------------------------------------------------------------------------------------------------------------------------------	0	FALSE
YP_007121820.1	Microcoleus sp. PCC 7113	NC_009635	csx1	L	-	FALSE	No	--------R--------V-----A--------L---I--------------------------------------------------------------------------------------------------------------------------------------------------------	0	---------------------------------------------------------------------C------CY-------D---K------P-----------------E-----------------K-I----KK--G----F-----M-------S-------	1	FALSE
YP_007125503.1	Microcoleus sp. PCC 7113	NC_014222	csx1	-	-	FALSE	No	--------L--------V-----N--------C---I--------------------------------------------------------------------------------------------------------------------------------------------------------	1	-----------------------------------------------------------------------------Y-------A---D------A-------------------------------------------------------------------------	0	FALSE
YP_003528281.1	Nitrosococcus halophilus Nc 4	NC_003551	csx1	D	G	FALSE	No	---------------------------------------------------------------------------------------------------------------------------------------------------------------------------------------------	0	----------------------------------------------------------------------------------------------------------------------------------------------I-----T-----R--------V------	0	FALSE
YP_003528291.1	Nitrosococcus halophilus Nc 4	NC_008553	csx1	L	-	FALSE	No	--------M--------S-----L---------------------------------------------------------------------------------------------------------------------------------------------------------------------	0	------------------------------------------------------------------------------------------------------------------A-----------------G-V----AS--L----Y-----V-------A-------	0	FALSE
YP_003528292.1	Nitrosococcus halophilus Nc 4	NC_008553	csx1	V	G	FALSE	No	--------R--------E-----L--------V---R--------------------------------------------------------------------------------------------------------------------------------------------------------	0	---------------------------------------------------------------------L------YI-------I---E------CK----------------T-----------------Q-R----FD--N----S-----APGP-------G----	1	FALSE
YP_003528288.1	Nitrosococcus halophilus Nc 4	NC_017527	csx1	H	D	FALSE	No	--L---------L-----E--------WT-------A-------------Q---W--------------------------------------------------------------------------------------------------------------------------------------	0	-T-------SDI------R----------E---------------------------------------------------EQ-------LV-------------------E-----------------G------VS--I-I-----R-----N--------R------	0	FALSE
NP_840214.1	Nitrosomonas europaea ATCC 19718	NC_003552	csx1,Tetratricopeptide repeat domai,Nitrilase superfamily, includi	L	E	FALSE	No	---------------------------------------------------------------------------------------------------------------------------------------------------------------------------------------------	0	---------------------------------------------------------------------I------DY-------E---K------T-----------------A-----------------E-L----LG--N----G-----M-------E-------	0	FALSE
NP_840216.1	Nitrosomonas europaea ATCC 19718	NC_003552	csx1,Nitrilase superfamily, includi	Y	H	FALSE	No	---------------------------------------------------------------------------------------------------------------------------------------------------------------------------------------------	0	S-------ERD----------------------------------------------------------------------E-------AW-------------------K-----------------DA-----RQ--D-N--K-------------------------	0	FALSE
YP_748408.1	Nitrosomonas eutropha C91	NC_000916	csx1	V	G	FALSE	No	--------P--------E-----T--------T---W--------------------------------------------------------------------------------------------------------------------------------------------------------	0	----R-------A-VV-----G----------ID-V---------------------------------I------DY-------E---K------T-----------------A-----------------E-L----LN--N----G-----M-------E-------	0	FALSE
YP_748406.1	Nitrosomonas eutropha C91	NC_007796	csx1	Y	H	FALSE	No	--K---------F--------------------------------------------------------------------------------------------------------------------------------------------------------------------------------	0	-Q-------RN----------------------------------------------------------------------EA-------WK-------------------D-----------------A------KQ--G-N-----N---------------------	0	FALSE
YP_006644594.1	Nocardiopsis alba ATCC BAA-2165	NC_015636	csx1	T	-	FALSE	No	--------D---L---------------------------------------------------------------------A-A---------RS--LIEASSTGCR---VWW-D------PSLADGQAFL----------------TARER----PGL-----A------L--A----F--------	1	--------------------------------------------------------------------------------------------------------D--D---R---V---V------G-L---A-----------------A------------P-G----	0	FALSE
YP_003680897.1	Nocardiopsis dassonvillei subsp. dassonvillei DSM 43111	NC_015636	csx1	F	V	FALSE	No	--------A----RA----ALV--R-----------------------------------A-A---------SG----P-----VR---------V----------------------------------------WMDAS----L-T-----D------P--E----E--C----------------L	1	---------------------------------------------------------------------------------------------------------------------------------------------------------------------D----	0	FALSE
YP_007053118.1	Nostoc sp. PCC 7524	NC_015562	csx1	W	H	TRUE	No	--------F----A---------QL--L------------------E---R--L------L--------Y------I----------------------------------------------------------------------------------------------------------------	0	----WIL-----A-----------KSN---------DPSLAELM---------QG---------------------W-----------------------------------------------CQ----YK---R-F--N---Q---------D-------S-------	1	FALSE
YP_007084067.1	Oscillatoria acuminata PCC 6304	NC_019738	csx1	Y	L	FALSE	No	--------------------------------Y---L--------------------------------------------------------------------------------------------------------------------------------------------------------	0	----S-------L-IS-----D-----------------------------------------------W------QR-------E---K------GS----------------D-----------------E-S----VV--D----Y-----A-------P-------	0	FALSE
YP_007087956.1	Oscillatoria acuminata PCC 6304	NC_019740	csx1	G	L	FALSE	No	---------------------------------------------------------------------------------------------------------------------------------------------------------------------------------------------	0	-----------------------------------------------------------------------------------------------------------------------------------VG-----MI--M-A-----C------L------------	1	FALSE
YP_007113529.1	Oscillatoria nigro-viridis PCC 7112	NC_015562	csx1	-	-	FALSE	No	-T---------A------Y-------IH----D----------------V---N--L------------------------------------------------------------------------------------------------------------------------------------	0	N-------ANK------N----------EQY---------NSVG-L------FGK-------------SL----------FT-------LL-------------------E-----------------KS-----DQ--N-KWNQ---------D-------S-------	0	FALSE
YP_007113869.1	Oscillatoria nigro-viridis PCC 7112	NC_019738	csx1	D	G	FALSE	No	--Q---------L------F-------AI-------S-------------C---T--------------------------------------------------------------------------------------------------------------------------------------	1	---------------------------------------------------------------------------------KD-------PK-------------------E-----------------CK-----LK--L-F-----E------A-------Y------	1	TRUE
YP_002019251.1	Pelodictyon phaeoclathratiforme BU-1	NC_013960	csx1	Y	G	FALSE	No	--S---------K------D-------IR----R---------------L---C--F------------------------------------------------------------------------------------------------------------------------------------	1	D-------QKM----------------------------------------------------------------------V-------RY-------------------E-----------------LS------K--K-I--E---------L-------P-------	0	FALSE
YP_001212480.1	Pelotomaculum thermopropionicum SI	NC_013960	csx1	-	G	FALSE	No	---------------------------------------------------------------------------------------------------------------------------------------------------------------------------------------------	0	---------------------------------------------------------------------R------QL-------A---D------A-------------------------------------------------------------------------	0	FALSE
YP_001212481.1	Pelotomaculum thermopropionicum SI	NC_019386	csx1	-	G	FALSE	No	--------R--------L-----A--------C---Q--------------------------------------------------------------------------------------------------------------------------------------------------------	1	---------------------------------------------------------------------A------LY-------K---R------------------------E-----------------Q-T----VA--N----Q-----L-------R-------	0	FALSE
YP_022834.1	Picrophilus torridus DSM 9790	NC_013960	csx1	-	-	FALSE	No	---------------------------------------------------------------------------------------------------------------------------------------------------------------------------------------------	0	--------------------------------------------------------------------------------------------------------------------------------------------------------------------------	0	FALSE
YP_022835.1	Picrophilus torridus DSM 9790	NC_013960	csx1	W	H	TRUE	No	----D---------I------T-------F---L----K------------------------------------------------------------------------------------------------------------------------------------------------------	0	-----------------------------------------------------------------------N----E------L-K------N---I----------------K-----------------NN-----KM--R-T-----H------G------------	0	FALSE
YP_007081114.1	Pleurocapsa sp. PCC 7327	NC_004757	csx1	T	S	FALSE	No	----P---------N------G-------R---S----L------------------------------------------------------------------------------------------------------------------------------------------------------	0	-----------------------------------------------------------------------H----P------S-R------P---V----------------------------------LL-----AI--L-E-----Y------V-------S----	0	FALSE
YP_004330038.1	Prevotella denticola F0289	NC_004757	csx1	-	-	FALSE	No	----I---------T------Y-------A---C----E------------------------------------------------------------------------------------------------------------------------------------------------------	1	---P-------------------------------------------------------------------W----E------D-Y------E---T----------------------------------RE-----EA--K-K-----A------L-------R----	0	FALSE
YP_004330039.1	Prevotella denticola F0289	NC_011901	csx1	Y	H	FALSE	No	-V--------A-----TDIRNDFNHAGFR----N-----------N------P-----MK----A-----E----GI----------------------------------------------------------------------------------------------------------------	0	----E-RI-----E----------KV-N---------G------IVL--------S--------------------------------------------------------------------G-N----SH--Q----T-------------A-------R------P	0	FALSE
NP_558390.1	Pyrobaculum aerophilum str. IM2	NC_008344	csx1	W	-	FALSE	No	---------I-G--V--------------T--LT--SIV--VD---T-----T----A--K--Q--LG-R----------------------------------M-V----KA----A-----EA----L-----------------------------------------------------------	0	-----------------------ADKGVLKRI-D-G------VI-E------LSQLEAM----V---L---------------F---------------------ER----SN--R-A--L---E---L---A-------------------------------------	0	FALSE
YP_001153350.1	Pyrobaculum arsenaticum DSM 13514	NC_008344	csx1	W	-	FALSE	No	---L---------P------Y-------A---A------------------------------------------------------------------------------------------------------------------------------------------------------------	0	-----------------------------------------------------------------------G----------D--P-------NP-----------------C---------------------------------------------------------	1	FALSE
YP_001153364.1	Pyrobaculum arsenaticum DSM 13514	NC_018524	csx1	Y	H	FALSE	No	--------S--------S-----L--------C---T--------------------------------------------------------------------------------------------------------------------------------------------------------	1	---------------------------------------------------------------------E------LY-------D---G------V-------------------------------------------------------------------------	0	FALSE
YP_001055173.1	Pyrobaculum calidifontis JCM 11548	NC_014210	csx1	W	H	TRUE	No	---------------------------------------------------------------------------------------------------------------------------------------------------------------------------------------------	0	---------------------------------------------------------------------K------RQ-------R---G------C-------------------------------------------------------------------------	1	FALSE
YP_001055180.1	Pyrobaculum calidifontis JCM 11548	NC_019677	csx1	Y	I	FALSE	No	----Y-----I--------------E------------Q-----F-----Y----AP----PYR---E----------------------------------I-N----LN----E-----LA----SVR-----------------------------------------------------------	0	-----------------------NY----LEGK---KK-------S-------D---------E---S-----------------------S------------------VR----DS--L-E--E---K----S---R---------D---------------------	0	FALSE
YP_001056170.1	Pyrobaculum calidifontis JCM 11548	NC_019729	csx1	Y	H	FALSE	No	---------A----R---------E-W--A-----------------V----A---L-----S---------L--------------------------------------------------------------------------------------------------------------------	0	------AKV------G----------D---------------------------------------------------------------S-----------------E-----------------WA----K-A--E-A--D------L------V-------K-----	0	FALSE
YP_001794530.1	Pyrobaculum neutrophilum V24Sta	NC_019729	csx1	W	H	TRUE	No	----A---------E------A-------T---S----P------------------------------------------------------------------------------------------------------------------------------------------------------	0	---E-------VR-E-----A----------LKS---------G-G------IK----K----L---ID--H----R------I--E-------E-A----------------R-----------------RE-----LQ--Q-E-----R------E-------R----	0	FALSE
YP_005259769.1	Pyrobaculum oguniense TE7	NC_019693	csx1	Y	H	FALSE	No	--------G--------P-----V--------C---R--------------------------------------------------------------------------------------------------------------------------------------------------------	1	---------------------------------------------------------------------G------ER-------A---K------L-----------------A-----------------Y-I----ID--G----V---------------------	0	FALSE
YP_005259788.1	Pyrobaculum oguniense TE7	NC_019693	csx1	W	H	TRUE	No	--------Y--------P-----A---------------------------------------------------------------------------------------------------------------------------------------------------------------------	0	---------------------------------------------------------------------G------DP-------N---P------C-------------------------------------------------------------------------	1	FALSE
YP_006492210.1	Pyrococcus furiosus COM1	NC_009454	csx1	W	H	TRUE	No	--E-------Q--------K-I---K-----------------K----G---L-------------L------EI--IK--------------------------------------------------------------------------------------------------------------	0	--DKR-----K-----------EAE--------A-LKK----GK-T------I--SL-------------A-----E-----AA--------------------K-----------------LT----RI--F--S--P---S-------------G-------------	0	FALSE
NP_578856.2	Pyrococcus furiosus DSM 3638	NC_009454	csx1,Bacterial regulatory proteins,	W	H	TRUE	No	---------K----K---------G-L--------------------L----E---I-----I---------K--------------------------------------------------------------------------------------------------------------------	0	------EAE------A----------LKK---------GKTI-----------SLAE------A---A----------K-L--------TR-----------------I-----------------FS----P-S----G--E------R------I-------E-----	0	FALSE
NP_142169.1	Pyrococcus horikoshii OT3	NC_005877	csx1	W	H	TRUE	No	--E---------I------F-------T-G---------------------------------------------------------------------------------------------------------------------------------------------------------------	0	-L-------DNV------A--------------------------------------------------------------N-R--------VE-----------------K-----------------T------EG--W-VKL---S------E-------F------	0	FALSE
NP_142177.1	Pyrococcus horikoshii OT3	NC_005877	csx1	V	-	FALSE	No	L---------D------D-------G-A----F---------------G----E---M-----Q-----------------------------------------------------------------------------------------------------------------------------	0	-------PFK-----L----------D---------------------------------------------------------------W-----------------E-----------------FS----F-G----S--T------L------K-------G-----	0	FALSE
YP_006353782.1	Pyrococcus sp. ST04	NC_011060	csx1	W	H	TRUE	No	----E---------I------A-------E---T----V------------------------------------------------------------------------------------------------------------------------------------------------------	0	---N-------EL-N-----R----------IIE---------R-L-------------------------K----D------N--K-------P-S----------------D-----------------WT-----SL--S-K-----F------L-------K----	0	FALSE
YP_004624391.1	Pyrococcus yayanosii CH1	NC_015311	csx1	W	H	TRUE	No	---------------------------V-N------V-------------E----L-------------------------------------------------------------------------------------------------------------------------------------	0	-D-------M-A---------------------------------------------------------------------I-K--------YA-----------------T-----------------A------GT--FPGWMS-----L-----K-------D----	0	FALSE
YP_004623755.1	Pyrococcus yayanosii CH1	NC_019689	csx1	Y	H	FALSE	No	----T---------I------G-W-----F---S----A------------------------------------------------------------------------------------------------------------------------------------------------------	0	---E-------------------------------------------------------------------W----V------E--K-------L-E----------------K-----------------NE-----KI--A-K-----L------A-------K----	0	FALSE
YP_004012221.1	Rhodomicrobium vannielii ATCC 17100	NC_015311	csx1,csx20	R	G	FALSE	No	---F-----------------------------------------------------------------------------------------------------------------------------------------------------------------------------------------	0	--P-------R-P----------------------------------------------------------D----------K--F-------EQ-----------------A------------------K-----AR--L--N-----E-----R-------I-----	0	FALSE
YP_002299657.1	Rhodospirillum centenum SW	NC_011901	csx1	-	-	FALSE	No	-------M--------V-----S--------L---Y----A----------------------------------------------------------------------------------------------------------------------------------------------------	0	--K-------A--------------------------------------------------------------R--------D---E-------AE----------------C-----------------R-W----RR--L----D-----S-----------------	1	FALSE
YP_003290906.1	Rhodothermus marinus DSM 4252	NC_003364	csx1	-	G	FALSE	No	--T---------L------Q-------A-R------Y-------------A----E-------------------------------------------------------------------------------------------------------------------------------------	0	-L-------A-LV-----E----------AYT---------LLA-------------------------------------E-L--------DE-----------------G-----------------C------RS--V--W-----K-----R-------W------	1	FALSE
YP_003292091.1	Rhodothermus marinus DSM 4252	NC_009376	csx1	Y	G	FALSE	No	---L---------A------Q-------L---R----P-------------W-----------------------------------------------------------------------------------------------------------------------------------------	0	--S-------R-SI-----S----------EL---------------------------------------N----------Q--L-------LA-----------------G------------------N-----PL--C--N-----R-----Y-------L-----	1	FALSE
YP_003292092.1	Rhodothermus marinus DSM 4252	NC_009376	csx1	Q	-	FALSE	No	-A---------H------E-------A-V----V---------------H----R-----L--------------------------------------------------------------------------------------------------------------------------------	0	A-------A-KN-----P----------RGK---------RYGS-----------QLVL---------T-------------L--------KY-----------------P-----------------RV-----GR--A--LPE---L-----K-------E-------	0	FALSE
YP_003292082.1	Rhodothermus marinus DSM 4252	NC_015577	csx1	A	G	FALSE	No	-------P--------L-----S--------R-------------------------------------------------------------------------------------------------------------------------------------------------------------	0	-----------------------------------------------------------------------------------------------------------------------------------A-E----LV--A----H-----F-------A--------	0	FALSE
YP_004824926.1	Rhodothermus marinus SG0.5JP17-172	NC_009073	csx1	I	G	FALSE	No	--------F--------I-----E--------R---I--------------------------------------------------------------------------------------------------------------------------------------------------------	0	---------------------------------------------------------------------W------RE-------G---Q------------------------P-----------------K-V----KA--E--------------------------	0	FALSE
YP_004824927.1	Rhodothermus marinus SG0.5JP17-172	NC_009073	csx1	Y	H	FALSE	No	--------V--------S-----W--------V---I--------------------------------------------------------------------------------------------------------------------------------------------------------	0	----H-------R-EQ-----V----------EQ-A---------L------GAA--------A---QRS------QK-------K---E------A-------------------------------------Q----VP--E----WFDQL-PNSQR-----L-----	0	FALSE
YP_004824936.1	Rhodothermus marinus SG0.5JP17-172	NC_009073	csx1	-	A	FALSE	No	---I---------K------V-------G---L----M-------------Q-----------------------------------------------------------------------------------------------------------------------------------------	0	--E-------P-L----------------------------------------------------------G----------Q--W-------FS-----------------I-----------------HQ-----ER--L--L------K-----W------L-----	0	FALSE
YP_004831047.1	Rhodothermus marinus SG0.5JP17-172	NC_010525	csx1	Y	G	FALSE	No	----A---------Q------L-------R---P----W------------------------------------------------------------------------------------------------------------------------------------------------------	0	---R-------S-IS-----E----------L---------------------------------------N----Q------L--L-------A-G----------------------------------NP-----LC--N--R------Y-----L------R----	1	FALSE
YP_004831038.1	Rhodothermus marinus SG0.5JP17-172	NC_014537	csx1	-	G	FALSE	No	---------------------------------------------------------------------------------------------------------------------------------------------------------------------------------------------	0	---A---------------------------------------------------------------------R--M------L---K-------RS----------------------------------P-K----TV--A----N-----Q-------L-------A	0	FALSE
YP_004831048.1	Rhodothermus marinus SG0.5JP17-172	NC_016885	csx1	D	-	FALSE	No	--------V--------V-----H--------R---L--------------------------------------------------------------------------------------------------------------------------------------------------------	0	----P-------R-GK-----R----------YG-S---------Q------LVL--------T-----L------KY-------P---R------VG----------------R-----------------A-LPE--LK--E----L-----V-------K-------	0	FALSE
YP_001432088.1	Roseiflexus castenholzii DSM 13941	NC_000961	csx1	L	-	FALSE	No	--------A----M---------L-D--Y-----------------L----I---D-----P-------A------S----------------------------------------------------------------------------------------------------------------	0	-----P-YL-----P----------KDE---------R---------------------------------------------------------------------G-----------------RL----TG---V-------K------Q----R------L------	0	FALSE
YP_001433357.1	Roseiflexus castenholzii DSM 13941	NC_000961	csx1	-	H	FALSE	No	--------I--------S-----W--------T---M--------------------------------------------------------------------------------------------------------------------------------------------------------	0	-R-------Q-SK-----N----------MTA---------EEH-S----------GEG----L-----DL----------S-K--------LP-----------------S-----------------C------ND--V--V------K-------------------	1	FALSE
YP_001433364.1	Roseiflexus castenholzii DSM 13941	NC_015680	csx1	L	-	FALSE	No	---------V----R---------V-N--P-----------------L----N---L------------------------------------------------------------------------------------------------------------------------------------	0	------V-SG-----C--------------------------------------------------------------------------P-----------------S-----------------LN----K-Y--W--N----R------K----A------L-----	1	FALSE
YP_001433365.1	Roseiflexus castenholzii DSM 13941	NC_019940	csx1	-	G	FALSE	No	--------C--------A-----F--------A---R--------------------------------------------------------------------------------------------------------------------------------------------------------	1	------------------------------------------------------------------------------------------------------------------P-----------------D-Q----VA--D----A-----L-------S-------	0	FALSE
YP_001276201.1	Roseiflexus sp. RS-1	NC_003413	csx1	F	G	FALSE	No	---F---------R---R--A----------------L------Q---N---Q-------E------EM------------------------------------------------------------------------------------------------------------------------	0	NV-----R----------GGN--------VRRS-----STAP---S------L----------Q-------------------------------------------------------------------------P----Y-----Y---D----------N-L----	0	FALSE
YP_001275792.1	Roseiflexus sp. RS-1	NC_016885	csx1	-	G	FALSE	No	----C---------S------R-------F---P----F------------------------------------------------------------------------------------------------------------------------------------------------------	1	---S-------------------------------------------------------------------G----E------W--R-------S-G----------------------------------EA-----KV------------------------------	0	FALSE
YP_001275793.1	Roseiflexus sp. RS-1	NC_017946	csx1	W	G	FALSE	No	----T---------S------K-------E---T----L------------------------------------------------------------------------------------------------------------------------------------------------------	0	-----------------------------------------------------------------------W----K------Q--G-------L-I----------------------------------AE-----AE--G--G------Y-----V------V----	0	FALSE
YP_001276202.1	Roseiflexus sp. RS-1	NC_018012	csx1	T	G	FALSE	No	------------------------------------L--------------------------------------------------------------------------------------------------------------------------------------------------------	0	---------------------------------------------------------------------A------TH-------L---N------I-------------------------------------------------------------------------	0	FALSE
YP_001275794.1	Roseiflexus sp. RS-1	NC_018092	csx1	-	G	FALSE	No	--------R--------I-----E--------C------------------------------------------------------------------------------------------------------------------------------------------------------------	1	---------------------------------------------------------------------K------QL-------N---L------V-----------------S-----------------E-L----LG--T----Y-----T-------R-------	0	FALSE
YP_643054.1	Rubrobacter xylanophilus DSM 9941	NC_015680	csx1	Y	L	FALSE	No	--------------------------------A-----G-------R----QD--LRV---H------------------------------------R-L----HL----G-----DP----FNG-F------EEA----------------------------------------------------	0	---------------------------RE--KG-------K-E------------AL----------------------------S--------------------QH----A---------------------------------------------------------	0	FALSE
YP_001039603.1	Ruminiclostridium thermocellum ATCC 27405	NC_010175	csx1	Y	H	FALSE	No	N-------II-------N-----Y--------V---C--------------I-----------------------------------------------------------------------------------------------------------------------------------------	1	----P-------D-RL-----K----------AE-E---------L------IGK--------L---YMR------KI-------K---K----------------------V------------------QI-E----VS--E----D-----I-------K-------	0	FALSE
YP_001039605.1	Ruminiclostridium thermocellum ATCC 27405	NC_012658	csx1	Y	G	FALSE	No	GY-------I-------------------------------------L-L-A--A-----------------V--------------------------------------------------------------------------------------------------------------------	0	----P-------G--------------------------------------------------------K--------------------------------------E-----------------IDSI--N-R----LR-----------------------------	0	FALSE
YP_001038457.1	Ruminiclostridium thermocellum ATCC 27405	NC_019902	csx1	Y	H	FALSE	No	--------I--------S-----F--------G---C--------------------------------------------------------------------------------------------------------------------------------------------------------	1	----L-------D-KR-----R----------KI-G---------S------YAF--------V---VSN------DF-------G---R------KS----------------DNKKEKIPLLNIKS----D-V----IT--D----L-----L-------I-------	0	FALSE
YP_005687282.1	Ruminiclostridium thermocellum DSM 1313	NC_009699	csx1	L	-	FALSE	No	---------------------------------------------------------------------------------------------------------------------------------------------------------------------------------------------	0	---------------------------------------------------------------------E------IF-------Q---R------S-----------------T-----------------D-L----AG--D----E---------------------	0	FALSE
YP_005687291.1	Ruminiclostridium thermocellum DSM 1313	NC_016627	csx1	W	G	FALSE	No	AD-------F-------------------------------------T-K-L--C-----------------E--------------------------------------------------------------------------------------------------------------------	1	---------------------------------------------------------------------N--------------------------------------K-----------------IIRS-VK-G----FN-----------------------------	0	FALSE
YP_005687281.1	Ruminiclostridium thermocellum DSM 1313	NC_017297	csx1	Y	-	FALSE	No	-----------------------Y--------C---I--------------------------------------------------------------------------------------------------------------------------------------------------------	1	------------------------------------------------------------------------------------------------CS----------------E-----------------D-T----AG--K----P-----Y-------E-------	1	TRUE
YP_005687283.1	Ruminiclostridium thermocellum DSM 1313	NC_017299	csx1	Y	S	FALSE	No	SL-----------------------------------------------F-L-F---------------------------------------------------------------------------------------------------------------------------------------	0	----G----------------------------------------------------------------K------DY--------------------------------K--------------------DD-L----IN--E----I---------------------	0	FALSE
YP_005689149.1	Ruminiclostridium thermocellum DSM 1313	NC_019902	csx1	Y	H	FALSE	No	--------I--------S-----F--------G---C--------------------------------------------------------------------------------------------------------------------------------------------------------	1	----L-------D-KR-----R----------KI-G---------S------YAF--------V---VSN------DF-------G---R------KS----------------DNKKEKIPLLNIKS----D-V----IT--D----L-----L-------I-------	0	FALSE
YP_004657810.1	Runella slithyformis DSM 19594	NC_014664	csx1	Y	H	FALSE	No	---------------------------------------------------------------------------------------------------------------------------------------------------------------------------------------------	0	---------------------------------------------------------------------I------SF-------I---E------S-----------------S-----------------D-L-------------F-----I-------K-------	0	FALSE
YP_005320771.1	Saprospira grandis str. Lewin	NC_011420	csx1,csx20	Y	N	FALSE	No	----T---------I------S-------W---L----I------------------------------------------------------------------------------------------------------------------------------------------------------	0	---E------------------------------------------------------------------------D------Y-----------------------------------------------RE-----IA--N--G------V-----L------N----	0	FALSE
YP_005320773.1	Saprospira grandis str. Lewin	NC_013501	csx1	Y	H	FALSE	No	---A---------A------V-------T---Y----I-------------C-----------------------------------------------------------------------------------------------------------------------------------------	1	--E-------N-SR-----R----------DAK---------N----------------------------Q----------A--Y-------GH-----------------R------------------E-----FN--R--N------Q-----L------F-----	0	FALSE
YP_004412603.1	Selenomonas sputigena ATCC 35185	NC_013502	csx1,Helix-turn-helix domain. This	-	-	FALSE	No	--I---------Y-E----K----------------L------L---A---W-----G--------RNPQ--DFQGKAPADSLWDS-------------------L-A----DA----L-----CE---------------------------------------------------------------	1	---------------K--------QLDM----PE-EA--DE-------------T-A------------RE-----------------------A------------------LK----KE--W--H----E-----K---F---C---------A-Q------R-----	1	TRUE
YP_004412605.1	Selenomonas sputigena ATCC 35185	NC_013502	csx1	P	R	FALSE	No	---I---------D---R--A----------------I------T---L---L-------H------PS-------PKKKFFHEEILRRLAGKSNED----------I-F----TA----L--------------------------------------------------------------------	0	---------------GID--------GRKCEEAC-AGKE--PP----------S-K------------KR-----------------------R------------------TA----KK--Q--E----S-----P---E---E---------K-W------L------	1	FALSE
YP_007131033.1	Stanieria cyanosphaera PCC 7437	NC_013502	csx1	F	Q	FALSE	No	D---------S------Q-------F-P----E---------------L----R---N-----F-----------------------------------------------------------------------------------------------------------------------------	0	-------E-PR-----N----------EI-------------------------------------------------------------YL-----------------Y-----------------GT-----KL--D--N------I-----L---T------A----	0	FALSE
WP_069284469.1	Sulfolobus	NZ_CP017006	csx1	Y	H	FALSE	Yes	--------V-------A------T----C------L---------------------------------------------------------------------------------------------------------------------------------------------------------	1	-----------------------------------------W-K----Y----K-C--C-------E-----------------D--L----V---T---------S--------Y--L---R-----------------------------------------------	1	TRUE
AHC52226.1	Sulfolobus acidocaldarius SUSAZ	CP006977	csx1	Y	H	FALSE	Yes	--------I-------A------Y----C------L---------------------------------------------------------------------------------------------------------------------------------------------------------	1	DK------T----K----ES---------------------T-L----Y----G-K--C-------E-----------------E--R----V---N---------E--------T--I---T-----------------------------------------------	1	TRUE
WP_014513838.1	Sulfolobus islandicus	NC_017276	csx1	Y	H	FALSE	Yes	--------V-------A------I----C------L---------------------------------------------------------------------------------------------------------------------------------------------------------	1	-----------------------------------------E-K----Y----K-H--C-------N-----------------E--I----V---T---------S--------Y--L---R-----------------------------------------------	1	TRUE
WP_015580972.1	Sulfolobus islandicus	NC_021058	csx1	Y	H	FALSE	Yes	--------V-------A------I----C------L---------------------------------------------------------------------------------------------------------------------------------------------------------	1	-----------------------------------------E-K----Y----K-H--C-------N-----------------E--I----V---T---------S--------Y--L---R-----------------------------------------------	1	TRUE
ADX81912.1	Sulfolobus islandicus HVE10/4	CP002426	csx1	Y	H	FALSE	Yes	--------V-------A------I----C------L---------------------------------------------------------------------------------------------------------------------------------------------------------	1	-----------------------------------------E-K----Y----K-H--C-------N-----------------E--I----V---T---------S--------Y--L---R-----------------------------------------------	1	TRUE
YP_005645126.1	Sulfolobus islandicus HVE10/4	NC_015966	csx1	Y	H	FALSE	Yes	--------V--------A-----I--------C---L--------------------------------------------------------------------------------------------------------------------------------------------------------	1	---------------------------------------------------------------------E------KY-------K---H------C-----------------N-----------------E-I----VT--S----Y-----L-------R-------	1	TRUE
YP_003418997.1	Sulfolobus islandicus L.D.8.5	NC_015966	csx1	L	G	FALSE	No	---------------------------------------------------------------------------------------------------------------------------------------------------------------------------------------------	0	---------------------------------------------------------------------Q------NR-------A---Q------CV----------------E-----------------E-I----KN--T----Y-----C-------N-------	1	FALSE
YP_003419005.1	Sulfolobus islandicus L.D.8.5	NC_015970	csx1,Response regulator containing	Y	H	FALSE	Yes	--------V--------A-----F--------C---L--------------------------------------------------------------------------------------------------------------------------------------------------------	1	---------------------------------------------------------------------K------NY-------K---E------C-----------------D-----------------E-I----VR--D----Y-----L---------------	1	TRUE
YP_002831433.1	Sulfolobus islandicus L.S.2.15	NC_015970	csx1	-	-	FALSE	No	S---------K------S-------L-I----IN--ELN---------N----I---T-----N-----------------------------------------------------------------------------------------------------------------------------	0	-------E-IL-----A-------------------------------------------------------------------------QP-----------------R-----------------ED-----C---N--S------M-----M---K------S----	1	FALSE
YP_007865254.1	Sulfolobus islandicus LAL14/1	NC_015966	csx1	Y	H	FALSE	Yes	--------V--------A-----I--------C---L--------------------------------------------------------------------------------------------------------------------------------------------------------	1	---------------------------------------------------------------------E------KY-------K---H------C-----------------N-----------------E-I----VT--S----Y-----L-------R-------	1	TRUE
YP_002828965.1	Sulfolobus islandicus M.14.25	NC_015970	csx1	I	G	FALSE	No	---------------------------------------------------------------------------------------------------------------------------------------------------------------------------------------------	0	---------------------------------------------------------------------Y------NK-------G---Q------C-----------------L-----------------S-Y----FC--D----L-----M-------S-------	1	FALSE
YP_002842908.1	Sulfolobus islandicus M.16.27	NC_009523	csx1	I	G	FALSE	No	---------------------------------------------------------------------------------------------------------------------------------------------------------------------------------------------	0	---------------------------------------------------------------------Y------NK-------G---Q------C-----------------L-----------------S-Y----FC--D----L-----M-------S-------	1	FALSE
YP_002914162.1	Sulfolobus islandicus M.16.4	NC_009523	csx1	Y	H	FALSE	Yes	--------V--------A-----F--------C---L--------------------------------------------------------------------------------------------------------------------------------------------------------	1	---------------------------------------------------------------------K------NY-------K---E------C-----------------D-----------------E-I----VR--D----Y-----L---------------	1	TRUE
YP_002841075.1	Sulfolobus islandicus Y.N.15.51	NC_009523	csx1	Y	H	FALSE	Yes	--------V--------A-----F--------C---L--------------------------------------------------------------------------------------------------------------------------------------------------------	1	---------------------------------------------------------------------K------NY-------K---E------C-----------------D-----------------E-I----VR--N----Y-----L---------------	1	TRUE
YP_002841085.1	Sulfolobus islandicus Y.N.15.51	NC_009523	csx1	Y	H	FALSE	No	--------------------------S-V----K---------------Y----V-----I--------------------------------------------------------------------------------------------------------------------------------	0	E-------D-KK----------------------------------------------------------------------N--------EI-----------------P-----------------NS------P--T--L------Y-----A------K-------	0	FALSE
YP_005644056.1	Sulfolobus solfataricus 98/2	NC_009523	csx1,C-terminal DNA-binding domain	I	G	FALSE	Yes	-----------------G-----Q--------C---L--------------------------------------------------------------------------------------------------------------------------------------------------------	1	---------------------------------------------------------------------S------YF------------------C-----------------------------------D-L----MS--S--------------------------	1	TRUE
NP_342842.1	Sulfolobus solfataricus P2	NC_009767	csx1	I	G	FALSE	No	-----------------G-----Q--------C---L--------------------------------------------------------------------------------------------------------------------------------------------------------	1	---------------------------------------------------------------------S------YF------------------C-----------------------------------D-L----MS--S--------------------------	1	TRUE
TRM74534.1	Sulfolobus sp. A20-N-F8	QFVW01000090	csx1	Y	H	FALSE	Yes	--------V-------A------F----C------L---------------------------------------------------------------------------------------------------------------------------------------------------------	1	QE------G----N----NSQG--NA------KEV----KGN-E----Y----E-E--C-------K-----------------N--L----V---T---------N--------Y--Y---G-----------------------------------------------	1	TRUE
TRM81174.1	Sulfolobus sp. D5	QFVY01000056	csx1	Y	H	FALSE	Yes	--------V-------A------K----C------L---------------------------------------------------------------------------------------------------------------------------------------------------------	1	-----------------------------------------G-T----Y----K-E--C-------D-----------------E--I----T---N---------D--------I--L---R-----------------------------------------------	1	TRUE
NP_375864.1	Sulfolobus tokodaii str. 7	NC_009767	csx1	-	Q	FALSE	No	--------A--------A-----A--------V---L--------------------------------------------------------------------------------------------------------------------------------------------------------	0	------------------------------------------------------------------------------------------------------------------A-----------------H-L----VS--T----I-----I-------D-------	0	FALSE
WP_010977950.1	Sulfurisphaera tokodaii str. 7	NC_003106	csx1	Y	H	FALSE	Yes	--------V-------A------F----C------L---------------------------------------------------------------------------------------------------------------------------------------------------------	1	-----------------------------------------K-N----Y----T-E--C-------D-----------------N--I----V---T---------E--------Y--L---------------------------------------------------	1	TRUE
YP_477087.1	Synechococcus sp. JA-2-3B'a(2-13)	NC_009767	csx1	-	H	FALSE	No	---W---------V------VS------A---L----C-------------L-----------------------------------------------------------------------------------------------------------------------------------------	1	--R-------E-ER-----Q----------GIE---------H----QL---A----SL----I---P--RE----------DQ-PLG-DPPAT----------------G-----------------ES-----GR--S--L------IPRE-DQPQAL--PPITA---	0	FALSE
YP_475930.1	Synechococcus sp. JA-3-3Ab	NC_009767	csx1,C-terminal DNA-binding domain	Y	H	FALSE	No	--------VS-------A-----L--------C---L--------------------------------------------------------------------------------------------------------------------------------------------------------	1	----A-------R-QG-----I----------EH-Q---------L-----------------------G------SL-------I---P------RE----------------E-----------------Q-L----LG--D----L-----P---------------	0	FALSE
YP_007062471.1	Synechococcus sp. PCC 6312	NC_008148	csx1	W	-	FALSE	No	---S---------P------S-------I---Q----I-------------L-----------------------------------------------------------------------------------------------------------------------------------------	0	-----------------------------------------------------------------------W----------M---N-------EK----------------R------------------N-----AV--V--H------S------N-----------	0	FALSE
YP_001736229.1	Synechococcus sp. PCC 7002	NC_015703	csx1	-	G	FALSE	No	-Q---------V------Q-------P-A----T---------------F-------------------------------------------------------------------------------------------------------------------------------------------	0	N-------N-RK----------------------------------------------------------------------------------------------------------------------------A--S--T------T------R------N------	0	FALSE
YP_007106914.1	Synechococcus sp. PCC 7502	NC_016940	csx1	F	Y	FALSE	No	---------------------------------------------------------------------------------------------------------------------------------------------------------------------------------------------	0	---------------------------------------------------------------------K------DY-------R---V------KG----------------W-----------------D-L----TP--E----G-----Y-------P-------	0	FALSE
YP_007106915.1	Synechococcus sp. PCC 7502	NC_016940	csx1	I	S	FALSE	No	C---------K------L-------F-R-----------------------------------------------------------------------------------------------------------------------------------------------------------------	1	-------------------------------------------------------------------------------------------KN----------------Y-----------------ET----DC-----K----E--------L----K------M---	1	TRUE
YP_007452999.1	Synechocystis sp. PCC 6803	NC_015437	csx1	Y	H	FALSE	No	ISVVAF--RLGAKQIL-DHRK-----Q-I----N---------------F----A-----L--------------------------------------------------------------------------------------------------------------------------------	0	K-------K-RE-----P----------VGP----------------------------------------------------S--------SF----------------D-----------------E-Q----FQ--A--L------S------QY-----Q------	0	FALSE
NP_942349.1	Synechocystis sp. PCC 6803	NC_015437	csx1	Y	H	FALSE	No	ISVVAFR-LGAKQILDHRK-Q------I-N------F-------------A----L-------------------------------------------------------------------------------------------------------------------------------------	0	-K-------R-EP-----V----------GP--------------------------------------------------S---S-------FD----------------E-----------------Q-F----QA--L--S------QY-----Q------F-----	0	FALSE
YP_845478.1	Syntrophobacter fumaroxidans MPOB	NC_019748	csx1	Y	H	FALSE	No	--L---------D-----D------N-P----V---------------E----W---E-----S-----------------------------------------------------------------------------------------------------------------------------	0	-------T-RR-----M--------------------------------------------------------------------------ID----------------F-----------------I-R----GH--E--D------L------R------S-------	0	FALSE
YP_755188.1	Syntrophomonas wolfei subsp. wolfei str. Goettingen G311	NC_017275	csx1	F	G	FALSE	No	--S---------K-----K------F-E----I---------------D--------V-----L-----------------------------------------------------------------------------------------------------------------------------	0	-------C-GT-----P--------------------------------------------------------------------------LK----------------F-----------------E-N----Q---K--E------I------L------P-------	1	FALSE
YP_460647.1	Syntrophus aciditrophicus SB	NC_013769	csx1	L	G	FALSE	No	------P---------L-----Q------A---T----F------------------------------------------------------------------------------------------------------------------------------------------------------	0	---H-------------------------------------------------------------------R----F------F---Q-------II----------------------------------D-E----I-------------------------------	0	FALSE
YP_460639.1	Syntrophus aciditrophicus SB	NC_021058	csx1	-	G	FALSE	No	-----F---------H-----A------M---R------------------------------------------------------------------------------------------------------------------------------------------------------------	0	--D-------E------------------------------------------------------------A----------N---F-------KS----------------Y---------------------------------------------------------	0	FALSE
YP_005015176.1	Tannerella forsythia ATCC 43037	NC_013769	csx1	Y	H	FALSE	No	------T---------I-----T------I---L----C------------------------------------------------------------------------------------------------------------------------------------------------------	1	---K-------------------------------------------------------------------------------------------------------------------------------R-N----II--S--S------Y------L--GFGINQ--	0	FALSE
YP_007270792.1	Tepidanaerobacter acetatoxydans Re1	NC_012588	csx1	Y	K	FALSE	No	------Q---------V-----CGI----S---C----T------------------------------------------------------------------------------------------------------------------------------------------------------	1	---S-------------------------------------------------------------------------------------------TC----------------K-----------------N-K----GF--E--I------I------H-------R--	1	TRUE
YP_004459638.1	Tepidanaerobacter acetatoxydans Re1	NC_012589	csx1	Y	K	FALSE	No	------Q---------V-----CGI----S---C----T------------------------------------------------------------------------------------------------------------------------------------------------------	1	---S-------------------------------------------------------------------------------------------TC----------------K-----------------N-K----GF--E--I------I------H-------R--	1	TRUE
YP_006921122.1	Thermacetogenium phaeum DSM 12270	NC_012632	csx1	Y	H	FALSE	No	----R---------K-----K------L-E------S-------------A----M-------------------------------------------------------------------------------------------------------------------------------------	0	-Q-------K-L---------------------------------------------------------------------K---R-------EK----------------P-----------------T------EE--S--L------P------S-------W----	0	FALSE
YP_006921133.1	Thermacetogenium phaeum DSM 12270	NC_012726	csx1	P	G	FALSE	No	--------N--------N-----F--------A---L--------------------------------------------------------------------------------------------------------------------------------------------------------	0	--------------------------------------------------------------------------------------------------------------------------------------------------------------------------	0	FALSE
YP_006921134.1	Thermacetogenium phaeum DSM 12270	NC_015151	csx1	N	G	FALSE	No	--------N--------A-----A--------V---A--------------------------------------------------------------------------------------------------------------------------------------------------------	0	---------------------------------------------------------------------R------AL-------C---K------S-----------------E-----------------Q-T----VA--N----Q-----L-------C-------	1	FALSE
YP_003641219.1	Thermincola potens JR	NC_012623	csx1	I	G	FALSE	No	-V---------T-----R------L-A--Q-----------------L----A---Q------------------------------------------------------------------------------------------------------------------------------------	0	------L-LT-----K----------LDK---------E---SP-S-------IFKI------F---------------------------T----------------V-----------------L-L----DC-----K----K--------T-------V-------	1	FALSE
YP_004185906.1	Thermoanaerobacter brockii subsp. finnii Ako-1	NC_007775	csx1	N	D	FALSE	No	------S--------T-----R------E---L----C-------------------------------------------------------------------------------------------------------------------------------------------------------	1	------------------------------------------------------------------------------------------------------------------------------------F----EV--I--H------R------V-----------	0	FALSE
YP_004185905.1	Thermoanaerobacter brockii subsp. finnii Ako-1	NC_007776	csx1	Y	H	FALSE	No	ENATYIKH--------Y-----S------L---P----K------------------------------------------------------------------------------------------------------------------------------------------------------	0	---A-----------------------------------------------------------V---IY--N----L------L---S-------KL----------------N-----------------E-E----NY--K--N------L------I-------K--	0	FALSE
YP_003476547.1	Thermoanaerobacter italicus Ab9	NC_019680	csx1	K	G	FALSE	No	--V--------S--------------L--P-----------------D----Y---S-----K---------L--------------------------------------------------------------------------------------------------------------------	0	------L-EK-----M----------NEN---------I----------------------------------------------------K----------------P-----------------F-R----KR-----S----K--------N-------F-------	0	FALSE
YP_001664908.1	Thermoanaerobacter pseudethanolicus ATCC 33223	NC_010480	csx1	Y	H	FALSE	No	ENATYIKH--------Y-----S------L---P----K------------------------------------------------------------------------------------------------------------------------------------------------------	0	---A-----------------------------------------------------------V---IY--N----L------L---S-------KL----------------N-----------------E-E----NY--K--N------L------I-------K--	0	FALSE
YP_001664909.1	Thermoanaerobacter pseudethanolicus ATCC 33223	NC_019702	csx1	N	D	FALSE	No	------S--------T-----R------E---L----C-------------------------------------------------------------------------------------------------------------------------------------------------------	1	------------------------------------------------------------------------------------------------------------------------------------F----EV--I--H------R------V-----------	0	FALSE
YP_003903994.1	Thermoanaerobacter sp. X513	NC_012623	csx1	Y	H	FALSE	No	ENATYIK--------H-----Y------S---L----P-------------K-----------------------------------------------------------------------------------------------------------------------------------------	0	--E-------A----------------------------------------------------V---I--YN----------L---L-------SK----------------L-----------------N-E----EN--Y--K------N------L-------I---	0	FALSE
YP_003903995.1	Thermoanaerobacter sp. X513	NC_017274	csx1	Y	D	FALSE	No	-------R--------Q-----G------D---C-----------------------------------------------------------------------------------------------------------------------------------------------------------	1	---R-------------------------------------------------------------------Q----I------G---G-------DE----------------S-----------------K-A----IL--I--T------G------L-------K--	0	FALSE
YP_001663454.1	Thermoanaerobacter sp. X514	NC_002754	csx1	Y	D	FALSE	No	-------R--------Q-----G------D---C-----------------------------------------------------------------------------------------------------------------------------------------------------------	1	---R-------------------------------------------------------------------Q----I------G---G-------DE----------------S-----------------K-A----IL--I--T------G------L-------K--	0	FALSE
YP_001663455.1	Thermoanaerobacter sp. X514	NC_003106	csx1	Y	H	FALSE	No	ENATYIKH--------Y-----S------L---P----K------------------------------------------------------------------------------------------------------------------------------------------------------	0	---A-----------------------------------------------------------V---IY--N----L------L---S-------KL----------------N-----------------E-E----NY--K--N------L------I-------K--	0	FALSE
YP_003853146.1	Thermoanaerobacterium thermosaccharolyticum DSM 571	NC_005230	csx1	-	-	FALSE	No	--------LDKANR---V-----Y--------K---L--------------------------------------------------------------------------------------------------------------------------------------------------------	0	------------------------------------------------------------------------------------------------------------------S-----------------S-L----IK--S----K-----I-------R-------	0	FALSE
YP_003853168.1	Thermoanaerobacterium thermosaccharolyticum DSM 571	NC_008554	csx1	Y	H	FALSE	No	------I--------S-----Q------A---F----Y-------------I-----------------------------------------------------------------------------------------------------------------------------------------	0	--E-------A------------------------------------------------------------K----------L---Y-------ED----------------I-----------------V-N----KV--L--E------S------E-------N---	0	FALSE
YP_003851554.1	Thermoanaerobacterium thermosaccharolyticum DSM 571	NC_020287	csx1	L	G	FALSE	No	-----P-----------------------D------Y-------------S----F-------------------------------------------------------------------------------------------------------------------------------------	0	-S-------R-M---------------------------------------------------------------------N---E-------NI----------------K-----------------S------FK--N--F------K------T-------Y----	0	FALSE
YP_007298247.1	Thermoanaerobacterium thermosaccharolyticum M0795	NC_008346	csx1	-	G	FALSE	No	----S---------------------P-D----Y---------------S----V-----F--------------------------------------------------------------------------------------------------------------------------------	0	S-------R-MN-----------------------------------------------------------------------E--------NI----------------K-----------------H-F--------K--N------F------K-------T-----	0	FALSE
YP_004471964.1	Thermoanaerobacterium xylanolyticum LX-11	NC_007759	csx1	Y	H	FALSE	No	-------G--------Q-----A------F---Y----I------------------------------------------------------------------------------------------------------------------------------------------------------	0	---A-------------------------------------------------------------------K----L------Y---E-------DI----------------V-----------------N-K----VL--E--S------E------N-------S--	0	FALSE
YP_007214176.1	Thermobacillus composti KWC4	NC_007759	csx1	-	G	FALSE	No	-------E--------L-----L------S---G----L------------------------------------------------------------------------------------------------------------------------------------------------------	0	---K-------------------------------------------------------------------A----R------I---K-------DA----------------I-----------------K-Y----RN--L--S------W------L-------A--	0	FALSE
YP_003323682.1	Thermobaculum terrenum ATCC BAA-798	NC_015519	csx1	Y	H	FALSE	No	--------V--------S-----A--------Y---V--------------------------------------------------------------------------------------------------------------------------------------------------------	0	----R-------T-RR-----D----------AE-A---------D------L----------------N------TF-------S---R------CR----------------R-----------------N-H----VP--L----Y-----F-------A-------	1	FALSE
YP_003323681.1	Thermobaculum terrenum ATCC BAA-798	NC_016610	csx1	Y	N	FALSE	No	----R--------E-----W------L-V----S---------------A----AILY--ECKKT-P-----A--------------------------------------------------------------------------------------------------------------------	1	------L-SQ-----R----------TRE---------A---YA-D-------RLFG------N---D----------Q--K--------DG----------------Q-----------------S-S----QS-----N----Q--------F-------P-------	0	FALSE
YP_006425947.1	Thermococcus cleftensis	NC_018870	csx1	-	K	FALSE	No	-------I--------E-----A------G---Y----I------------------------------------------------------------------------------------------------------------------------------------------------------	0	--------------------------------------------------------------------------------------------------------------------------------------------------------------------------	0	FALSE
YP_006425939.1	Thermococcus cleftensis	NC_019954	csx1	-	P	FALSE	No	--R--------A-----R------L-A--S-----------------I----G----R------V-ELVK--L--------------------------------------------------------------------------------------------------------------------	0	------A-DS-----R----------RDE---------R---GD-T-------KIA-----------------------------------L----------------D-----------------Y-K----AF--A--E----E--------K-------D-------	0	FALSE
YP_002307283.1	Thermococcus onnurineus NA1	NC_018870	csx1	W	H	TRUE	No	-------S--------V-----S------D---R----L------------------------------------------------------------------------------------------------------------------------------------------------------	0	--K-------A-IK-----Y----------ARK--------------------------------------G----------A---F-------PR------------------------------------D----IP--L--R------D------F-------L---	0	FALSE
YP_003472777.1	Thermocrinis albus DSM 14484	NC_018870	csx1,Response regulator containing	W	E	FALSE	No	---------------------------------------------------------------------------------------------------------------------------------------------------------------------------------------------	0	--------------------------------------------------------------------------------------------------------------------------------------------------------------------------	0	FALSE
YP_004626170.1	Thermodesulfatator indicus DSM 15286	NC_014152	csx1	-	S	FALSE	No	--------T--------D-----N--------K---V--------------------------------------------------------------------------------------------------------------------------------------------------------	0	---------------------------------------------------------------------D------LG-------H---N------V-----------------R-----------------K-E----LE--S----F-----K-------T-------	0	FALSE
YP_004628131.1	Thermodesulfobacterium geofontis OPF15	NC_014538	csx1	F	S	FALSE	No	----K--------Y-----F------G-L----V---------------QNRN-Y------L-------------------------------------------------------------------------------------------------------------------------------	0	D-------R-NK-----------------------------------------------------------------------D--------KF----------------E-----------------K-E-----Y--K--L------L------R-------E-----	0	FALSE
YP_004438472.1	Thermodesulfobium narugense DSM 14796	NC_010320	csx1	V	P	FALSE	No	-------Y--------K----------------------------------------------------------------------------------------------------------------------------------------------------------------------------	0	---D-------------------------------------------------------------------L----L------Y---N-------LN----------------------------------D-E----LG--I--T------F------Q--LC---K--	1	FALSE
YP_004438473.1	Thermodesulfobium narugense DSM 14796	NC_011901	csx1	Y	E	FALSE	No	-----D--------F-----L--------D---N----K-----------N------F-----------------------------------------------------------------------------------------------------------------------------------	0	-N-------D-V---------------------------------------------------------------------A---K-------ID----------------K-----------------I------EE--Y----K-----N-------K-------A--	0	FALSE
YP_004437587.1	Thermodesulfobium narugense DSM 14796	NC_014538	csx1	Y	G	FALSE	No	---------------------------------------------------------------------------------------------------------------------------------------------------------------------------------------------	0	-----------------------------------------------------------------------K----------R---Q-------RD----------------C-----------------K-L----KG--F--E------V------I-------H---	1	FALSE
YP_002247912.1	Thermodesulfovibrio yellowstonii DSM 11347	NC_010320	csx1	I	A	FALSE	No	--------K--------L-----F--------C---M--------------------------------------------------------------------------------------------------------------------------------------------------------	1	----------------------------------------------------------------------------NC-------T---D------C---------------------------------------------------F-----L-------P-------	1	TRUE
YP_002248475.1	Thermodesulfovibrio yellowstonii DSM 11347	NC_013921	csx1	I	-	FALSE	No	---------------------------------------------------------------------------------------------------------------------------------------------------------------------------------------------	0	---------------------------------------------------------------------E------NY-------T----------------------------Q-----------------K-Y----AT--E----N-----L-------R-------	0	FALSE
YP_002247919.1	Thermodesulfovibrio yellowstonii DSM 11347	NC_014964	csx1	F	-	FALSE	No	--------E--------E-----N--------I---F--------------------------------------------------------------------------------------------------------------------------------------------------------	0	---------------------------------------------------------------------G------AF-------Q---A------A-----------------E-----------------E-M----GV--S----S-----I---------------	0	FALSE
YP_002247920.1	Thermodesulfovibrio yellowstonii DSM 11347	NC_014964	csx1	-	C	FALSE	No	------L--------Y-----F------V---E----C-------------K-----------------------------------------------------------------------------------------------------------------------------------------	1	-----------------------------------------------------------------------S----------L---S-------PE------------------------------------D----EI--T--K------S------S-------L---	0	FALSE
YP_008431803.1	Thermofilum sp. 1910b	NC_010321	csx1	W	H	TRUE	No	-----------------------E----V--------D------V-----S----LF-------H---AF----E-------------------------E-L----EQ----K-----KS----KLP-C------I----------------------------------------------------	1	--------------------------------------------------------------------------------------------------------------------------------------------------------------------------	0	FALSE
YP_008431805.1	Thermofilum sp. 1910b	NC_010321	csx1	W	-	FALSE	No	A-----E------K-V--Y-------------S--------K----P----F-----S------V-I------A--RT---E-------------------------I-E----RI-------------------------------------------------------------------------	0	---------------KSY--------F---DNT-----ASEK---P-------------------------------------------------------------------------------------------------------------S---------K-Y--	0	FALSE
YP_002523392.1	Thermomicrobium roseum DSM 5159	NC_003869	csx1	G	R	FALSE	No	-----G--------L-----P------E-A------W--------------------------------------------------------------------------------------------------------------------------------------------------------	0	-G-------N-GP-----V----------RLA---------L----VQA-------W------------------------D---L-------LA----------------D-----------------L-P----DE--P--L------A------G-------W----	0	FALSE
NP_110626.1	Thermoplasma volcanium GSS1	NC_003869	csx1,Bacterial regulatory proteins,	-	G	FALSE	No	---------------------------------------------------------------------------------------------------------------------------------------------------------------------------------------------	0	---------------------------------------------------------------------K------SY--------------------------------------------------------------------------------------------	0	FALSE
RLE86001.1	Thermoprotei archaeon	QMRS01000163	csx1	Y	H	FALSE	No	--------V-------F------L----V------L-------R--S-----I--------M------RE----D-----L-------A------IR--AG----GD--V-------W---NT----------V--GGAL------I-----------EQYER--------------------------	0	-----------------------------------------S-E----W----A-N--L--A----A-----------------S--L----V---M---------Y--------K--R---G--	0	FALSE
YP_004892944.1	Thermoproteus tenax Kra 1	NC_014410	csx1	W	-	FALSE	No	----Q--------K-----V------A-E----A---------------A----S------L-------------------------------------------------------------------------------------------------------------------------------	0	-----I-KK-----L----------ID--------------------------------------------------------------------------------H-----------------R-I----DE--A--R----R-------E------L-------Q--	0	FALSE
YP_004892957.1	Thermoproteus tenax Kra 1	NC_014410	csx1	W	H	TRUE	No	---A--------R-----A------V-A----K---------------A----E------L-----N--------------------------------------------------------------------------------------------------------------------------	0	-------------------------------------------------------------------------------------------RL----------------Y-----------------T-A----A---Q--K------L------S-------A------	0	FALSE
YP_003824928.1	Thermosediminibacter oceani DSM 16646	NC_014410	csx1	I	S	FALSE	No	----N--------E-----I------S-N----T---------------K-------------------------------------------------------------------------------------------------------------------------------------------	0	E-------D-ST-----------------------------------------------------------------------W----------------------------------------------------H--L--L------I------K-------F-----	0	FALSE
YP_002334157.1	Thermosipho africanus TCF52B	NC_019970	csx1	Y	F	FALSE	No	-----E--------I-----E------S-L------F-------------D----Y-------------------------------------------------------------------------------------------------------------------------------------	0	-D-------L-EM-----L----------KSR---------K---------------------------------------N---E-------SI----------------E-----------------C------EE--K--V------D------E-------N----	1	FALSE
YP_001306897.1	Thermosipho melanesiensis BI429	NC_015555	csx1	F	-	FALSE	No	N--------S-----F------L-E--N-----------------I----G----E------G------Q-----EV----------------------------------------------------------------------------------------------------------------	0	----P-NK-----G----------TDT-------------------------------------------------------------------------------------------------Q-K----F-------------------N------N-------A---	0	FALSE
YP_008991088.1	Thermotoga maritima MSB8	NC_013526	csx1	Y	H	FALSE	No	--------I--------N-----V--------Y---L--------------------------------------------------------------------------------------------------------------------------------------------------------	0	---------------------------------------------------------------------R------NV-------R---E------S-----------------------------------V-S----IS--T----F---------------------	0	FALSE
YP_007978172.1	Thermotoga maritima MSB8	NC_013526	csx1	F	N	FALSE	No	------L--------L-----L------V---I----T-------------------------------------------------------------------------------------------------------------------------------------------------------	0	--I-------L-EK-----A----------EFK---------G----EF---R----VI----L---L--ED----------P---F-------MG----------------V-----------------S-EI---DR--V--V------S------E-------I---	0	FALSE
NP_229609.1	Thermotoga maritima MSB8	NC_018015	csx1	G	N	FALSE	No	--------F--------M-----G--------V---S--------------------------------------------------------------------------------------------------------------------------------------------------------	0	---------------------------------------------------------------------E------HL-------S---D------V-----------------D-----------------E-V----IV--N----L-----T-------G-------	0	FALSE
NP_229610.1	Thermotoga maritima MSB8	NC_018015	csx1	Y	-	FALSE	No	---------------------------------------------------------------------------------------------------------------------------------------------------------------------------------------------	0	---------------------------------------------------------------------K------TW-------D---E------C-------------------------------------------------------------------------	1	FALSE
YP_003346516.1	Thermotoga naphthophila RKU-10	NC_011529	csx1	Y	H	FALSE	No	--------I--------N-----V--------Y---L--------------------------------------------------------------------------------------------------------------------------------------------------------	0	---------------------------------------------------------------------R------NV-------R---E------S-----------------------------------V-S----IS--T----F---------------------	0	FALSE
YP_002534243.1	Thermotoga neapolitana DSM 4359	NC_013894	csx1	Y	H	FALSE	No	--------I--------N-----A--------Y---L--------------------------------------------------------------------------------------------------------------------------------------------------------	0	Q-------A-RN-----H----------VAR---------F----GFN-------KVDL---------PS----------L--N--------KI----------------E-----------------K-A----IK--S--L------V------S-------S-----	0	FALSE
YP_001244688.1	Thermotoga petrophila RKU-1	NC_015681	csx1	Y	H	FALSE	No	--------I--------N-----V--------Y---L--------------------------------------------------------------------------------------------------------------------------------------------------------	0	---------------------------------------------------------------------R------NV-------R---E------S-----------------------------------V-S----IS--T----F---------------------	0	FALSE
YP_001739041.1	Thermotoga sp. RQ2	NC_019897	csx1	Y	H	FALSE	No	--------I--------N-----V--------Y---L--------------------------------------------------------------------------------------------------------------------------------------------------------	0	---------------------------------------------------------------------R------NV-------R---E------S-----------------------------------V-S----IS--T----F---------------------	0	FALSE
YP_004660323.1	Thermotoga thermarum DSM 5069	NC_015151	csx1	S	G	FALSE	No	--------I--------E---------------------------------------------------------------------------------------------------------------------------------------------------------------------------	0	------------------------------------------------------------------------------------------------------------------K-----------------Q-T----VA--N----H-----L-------Q-------	0	FALSE
YP_004660351.1	Thermotoga thermarum DSM 5069	NC_015682	csx1	Y	H	FALSE	No	-------A--------I-----N----------C----L------------------------------------------------------------------------------------------------------------------------------------------------------	1	-Q-------E-QR-----E----------ESQ---------K----DG---------------------------------R---I-------EP----------------S-----------------C------PD--E--L------K------A-------S----	1	TRUE
YP_006971982.1	Thermus oshimai JL-2	NC_011296	csx1	A	S	FALSE	No	-----H--------L-----A------A----G----M------------G----L-------------------------------------------------------------------------------------------------------------------------------------	0	-E-------E-E---------------------------------------------------------------------E---A-------LK----------------A-----------------T-L----KA--L---L-----P------TEG--EIRIPER-	0	FALSE
YP_006971983.1	Thermus oshimai JL-2	NC_011296	csx1	Y	H	FALSE	No	--------V--------TK----V--------C---L--------------------------------------------------------------------------------------------------------------------------------------------------------	1	-----------------------------------------------------------------------------R-------D---K------A-----------------E-----------------G-Y----LN--Q----W-----L-------K-------	0	FALSE
YP_006971990.1	Thermus oshimai JL-2	NC_011296	csx1	A	G	FALSE	No	--------L--------G-----F--------Q---L--------------------------------------------------------------------------------------------------------------------------------------------------------	0	---------------------------------------------------------------------K------TW-------P---E------GF----------------P-----------------Q-G----LR--D----R-----I-------L-------	0	FALSE
YP_005654455.1	Thermus sp. CCB_US3_UF1	NC_011296	csx1	-	G	FALSE	No	-------P--------E-----G------F--PES-LRER----------I----L-------------------------------------------------------------------------------------------------------------------------------------	0	-E-------A-AF-----D----------LD-L---------A------FGQ--------RGTL-------AQ--------R---L-------YG----------------E------------------------KN--R---L-----Q------A-------L----	0	FALSE
YP_005653350.1	Thermus sp. CCB_US3_UF1	NC_015499	csx1	N	G	FALSE	No	-------A-----L------G-L--L-----------------R----V----L------P------P-----GF-----R--V---------------------------------------------------------------------------------------------------------	0	--R-GS-----T----------LEGLPEGDPLPVPWAEVGPEAVLHLYGYQL------E--R---------DP--------------------K-----------------L-G----QI--------------------------------------------------	0	FALSE
YP_005653357.1	Thermus sp. CCB_US3_UF1	NC_015499	csx1	-	-	FALSE	No	---------------------------------------------------------------------------------------------------------------------------------------------------------------------------------------------	0	--------------------------------------------------------------------------------------------------------------------------------------------------------------------------	0	FALSE
YP_005654451.1	Thermus sp. CCB_US3_UF1	NC_015499	csx1,csx3	Y	H	FALSE	No	--------V--------T-----WL-------C---L--------------------------------------------------------------------------------------------------------------------------------------------------------	1	----G-------A-EG-----L----------L------------------------------------N------SW-------A---R------RA----------------K-----------------Q-K----AT--DEKA-----Q------I-------G--	0	FALSE
YP_006090.1	Thermus thermophilus HB27	NC_022093	csx1	Y	S	FALSE	No	-----E--------R-----L------A----L----L------------G----R-------------------------------------------------------------------------------------------------------------------------------------	0	-E-------E-A---------------------------------------------------------------------E---A-------LR----------------K-----------------A-L----AE--L---L-----GVS-PEEVRLP-AKLGLLDL	0	FALSE
YP_007371957.1	Thermus thermophilus HB8	NC_006462	csx1	Y	H	FALSE	No	--------L-----N-------L--K---P--------------DTTTELLILL--Y-----Q-----I----SQ-----I--R---------------------------------------------------------------------------------------------------------	0	--N-HA-----G----------WR-E---------D------P--------------------------------------------------------------------------------------SE--P----G-----V-------F--------------E--	0	FALSE
YP_007678426.1	Thermus thermophilus HB8	NC_006462	csx1	-	H	FALSE	No	--L--------K-----P-------DTTTEL-LILL---------Y------Q-----I-----S-----Q----IR----------------------------------------------------------------------------------------------------------------	0	----A-GW-----R----------ED-P------------------------------------------------------------------------------------------------S-E----PG--V----F-------------E-------E------K	0	FALSE
YP_145391.1	Thermus thermophilus HB8	NC_011961	csx1	Y	S	FALSE	No	-------L--------A-----L-------L---G----R-----------------------------------------------------------------------------------------------------------------------------------------------------	0	---A---------------------------------------------------------------------E--A------L---R-------KA----------------L-----------------A-E----LL--GVLPEEVRLPAKLGLLDLL-----A---	0	FALSE
YP_145383.1	Thermus thermophilus HB8	NC_022093	csx1	L	G	FALSE	No	--------E--------G-----FPEGLRER---I----L-----------------------------------------------------------------------------------------------------------------------------------------------------	0	---A-------F-DL-----D----------LA-F---------G------EQG--------TL---AQ----R--L------Y---G-------E-----------------------------------K-N----RL--Q---A-----L-------L--------Q	0	FALSE
YP_007216622.1	Thioalkalivibrio nitratireducens DSM 14787	NC_002689	csx1	R	G	FALSE	No	--------M--------S-----G--------D---L--------------------------------------------------------------------------------------------------------------------------------------------------------	0	---------------------------------------------------------------------A------DY-------F---D------QR----------------K-----------------A-R----TN--A----T-----L-------R-------	0	FALSE
YP_007216630.1	Thioalkalivibrio nitratireducens DSM 14787	NC_016070	csx1	A	G	FALSE	No	--------F--------I-----E--------C---K--------------------------------------------------------------------------------------------------------------------------------------------------------	1	---------------------------------------------------------------------I------AY-------K----------------------------V-----------------E-S----LG-----------------------------	0	FALSE
YP_002513872.1	Thioalkalivibrio sulfidiphilus HL-EbGr7	NC_009616	csx1	Y	-	FALSE	No	-------P--------R-----D-------F---A----L-----------------------------------------------------------------------------------------------------------------------------------------------------	0	---D---------------------------------------------------------------------V--R------N---G-------IR----------------D-----------------R-D----FV--Q----A-----Y-------W-------T	0	FALSE
YP_002513867.1	Thioalkalivibrio sulfidiphilus HL-EbGr7	NC_011653	csx1	Y	G	FALSE	No	-------W--------V-----L-------E---C----K-----------------------------------------------------------------------------------------------------------------------------------------------------	1	---N-------------------------------------------------------------------------------------------RV----------------------------------D-Q----AT--R----Q-----S-------L-------Y	0	FALSE
YP_002513865.1	Thioalkalivibrio sulfidiphilus HL-EbGr7	NC_014377	csx1	-	H	FALSE	No	--------V--------L-----F--------A---I--------------------------------------------------------------------------------------------------------------------------------------------------------	0	----Q----------------------------------------------------------------S------GY-------Q---E------K-----------------D-----------------I-V----ID--I----T-----G-------G-------	0	FALSE
YP_002513858.1	Thioalkalivibrio sulfidiphilus HL-EbGr7	NC_016070	csx1	-	A	FALSE	No	-----------------G-----F--------K---I--------------------------------------------------------------------------------------------------------------------------------------------------------	0	---------------------------------------------------------------------G------KS-------A---H------L-----------------------------------E-Q----LK--V----Y-----L-------E-------	0	FALSE
YP_006416443.1	Thiocystis violascens DSM 198	NC_010483	csx1	Y	H	FALSE	No	------A--------V-----I-------TQ--E----CD-RRKFNP----L-----------------------------------------------------------------------------------------------------------------------------------------	1	--K-------E--------------------------------------------------------------F--------E---A-------EM----------------R-------------------A----GD--I----P-----R-------V-------V-	0	FALSE
YP_007242820.1	Thioflavicoccus mobilis 8321	NC_023151	csx1	-	E	FALSE	No	---------------------------------------------------------------------------------------------------------------------------------------------------------------------------------------------	0	--------------------------------------------------------------------------------------------------------------------------------------------------------------------------	0	FALSE
YP_004528628.1	Treponema azotonutricium ZAS-9	NC_000853	csx1	N	Y	FALSE	No	--------P------------------------------------------------------------------------------------------------------------------------------------------------------------------------------------	0	---------------------------------------------------------------------K------PY-------N---P------MI----------------Y-----------------D-I----TS--I----Y-----Y-------L-------	0	FALSE
YP_004528616.1	Treponema azotonutricium ZAS-9	NC_021214	csx1	Y	H	FALSE	No	------------K-----Q-------L--I----Q-------------N----L------S-----L--------------------------------------------------------------------------------------------------------------------------	0	-------------------------------------------------------------------------------------------KN----------------F-----------------A-V----V-----------------------------------	0	FALSE
YP_004531848.1	Treponema primitia ZAS-2	NC_000853	csx1	Y	H	FALSE	No	--------A--------F-----G--------S---P--------------------------------------------------------------------------------------------------------------------------------------------------------	0	----G-------P-NY-----Q-----------------------------------------------K------NY-------Q---Q------K-----------------R-----------------E-A----LN--V----V-----H---------------	0	FALSE
YP_004366351.1	Treponema succinifaciens DSM 2489	NC_011978	csx1	-	G	FALSE	No	--------V--------I-----E--------C---K--------------------------------------------------------------------------------------------------------------------------------------------------------	1	-----------------------------------------------------------------------------------------E------G-----------------N-----------------R-V----LN--D----A-----L-------Y-------	0	FALSE
YP_004366341.1	Treponema succinifaciens DSM 2489	NC_013642	csx1	I	F	FALSE	No	---------------------------------------------------------------------------------------------------------------------------------------------------------------------------------------------	0	------------------------------------------------------------------------------------------------------------------K-----------------H-P----VP-----------------------------	0	FALSE
YP_003704110.1	Truepera radiovictrix DSM 17093	NC_009486	csx1	F	S	FALSE	No	-----N--------Y-----P-------A---L----P------------V----P-------------------------------------------------------------------------------------------------------------------------------------	0	-A-------A-W---------------------------------------------------------------------Q---K-------VA----------------S-----------------K-K----QA--A----S-----P-------R-------P--	0	FALSE
YP_003704111.1	Truepera radiovictrix DSM 17093	NC_015707	csx1,Response regulator containing	-	G	FALSE	No	E-------L--------S-----P--------E---L--------------------------------------------------------------------------------------------------------------------------------------------------------	0	----T-------L-DL-----A----------SD-I---------D------LFF--------------G------KN-------G---T------LA----------------Q-----------------R-L----RD--D----Y-----P-------K-------	0	FALSE
YP_003705330.1	Truepera radiovictrix DSM 17093	NC_015707	csx1	Y	H	FALSE	No	-------L--------V-----S-------F---W----L-----------------------------------------------------------------------------------------------------------------------------------------------------	0	---H---------------------------------------------------------------------N--E------L---I-------S-----------------------------------R-E----VA--E----D-----W-------L-------K	0	FALSE
NP_937603.1	Vibrio vulnificus YJ016	NC_017278	csx1	I	G	FALSE	No	-------P--------M----------------------------------------------------------------------------------------------------------------------------------------------------------------------------	0	-------------------------------------------------------------------------R--T------Y---H-------EL----------------N-----------------A-G----MS--G----K-----F-------F-------S	0	FALSE
YP_003901584.1	Vulcanisaeta distributa DSM 14429	NC_017278	csx1	W	-	FALSE	No	------------------D-------I--I----L-------------P----M------C-----H--------------------------------------------------------------------------------------------------------------------------	1	-------------------------------------------------------------------------------------------EG----------------FP----------------R-Q----C-----------------------------------	1	TRUE
YP_004245181.1	Vulcanisaeta moutnovskia 768-28	NC_017278	csx1	W	H	TRUE	No	---------------------------------------------------------------------------------------------------------------------------------------------------------------------------------------------	0	---K---------------------------------------------------------------------V--L------Y---A-------EL----------------L-----------------G-E----EF--I----K-----C-------G-------S	1	FALSE
YP_004245192.1	Vulcanisaeta moutnovskia 768-28	NC_017278	csx1	-	H	FALSE	No	---------------------------------------------------------------------------------------------------------------------------------------------------------------------------------------------	0	--------------------------------------------------------------------------------------------------------------------------------------------------------------------------	0	FALSE
YP_004245193.1	Vulcanisaeta moutnovskia 768-28	NC_019386	csx1	Y	H	FALSE	No	-----------------G-----Q--------C---I--------------------------------------------------------------------------------------------------------------------------------------------------------	1	------------------------------------------------------------------------------------------------C-------------------------------------------------------------------------	1	TRUE
